# Supplementary material for: Community-Based Network Study of Protein-Carbohydrate Interactions in Plant Lectins Using Glycan Array Data
Source: PLoS One. 2014 Apr 22;9(4):e95480. doi: 10.1371/journal.pone.0095480 (PMC3995809; doi:10.1371/journal.pone.0095480)
Supplement: Table S1 — List of all protein nodes, their clusters and reported specificity in the lectin-glycan network. (XLS) [file pone.0095480.s001.xls]

## Sheet: Sheet1
List of all protein nodes, their cluster and their reported specificity
Protein Node	Cluster	Reported Specificity	Gene Name	Protein Name	Uniprot ID/NCBI ID	Domain	Source
1000350	1	Galb1-3GalNAc		Agaricus bisporus lectin	Q00022	Cytolysin/lectin	Agaricus bisporus (White button mushroom)
1002152	1	a-Linked terminal GalNAc	gaggI	Agglutinin	Q575S3	H-type lectin domain	Helix pomatia
1002153	1	a-Linked terminal GalNAc	gaggI	Agglutinin	Q575S3	H-type lectin domain	Helix pomatia
1000027	1	Galα(1,3)Gal		agglutinin	Q8X123	Ricin B lectin domain	Marasmius oreades
1001438	1	Galα(1,3)Gal		Agglutinin	Q8X123	Ricin B lectin domain	Marasmius oreades
1000722	1	Galb1-4GlcNAc		Agglutinin (RCA)	P06750	Ribosome-inactivating protein	Ricinus communis (Castor bean)
1000385	1	Fuca1-6GlcNAc, Fuca1-3(Galb1-4)GlcNAc		Aleuria Aurantia Lectin AAL	P18891	Fungal fucose-specific lectin	Aleuria aurantia (Orange peel mushroom)
1000696	1	Fuca1-6GlcNAc, Fuca1-3(Galb1-4)GlcNAc		Aleuria Aurantia Lectin AAL	P18891	Fungal fucose-specific lectin	Aleuria aurantia (Orange peel mushroom)
1002669	1	Fuca1-6GlcNAc, Fuca1-3(Galb1-4)GlcNAc		Aleuria Aurantia Lectin AAL	P18891	Fungal fucose-specific lectin	Aleuria aurantia (Orange peel mushroom)
1004210	1	Fuca1-6GlcNAc, Fuca1-3(Galb1-4)GlcNAc		Aleuria Aurantia Lectin AAL	P18891	Fungal fucose-specific lectin	Aleuria Aurantia
1004211	1	Fuca1-6GlcNAc, Fuca1-3(Galb1-4)GlcNAc		Aleuria Aurantia Lectin AAL	P18891	Fungal fucose-specific lectin	Aleuria Aurantia
1004212	1	Fuca1-6GlcNAc, Fuca1-3(Galb1-4)GlcNAc		Aleuria Aurantia Lectin AAL	P18891	Fungal fucose-specific lectin	Aleuria Aurantia
1004213	1	Fuca1-6GlcNAc, Fuca1-3(Galb1-4)GlcNAc		Aleuria Aurantia Lectin AAL	P18891	Fungal fucose-specific lectin	Aleuria Aurantia
1004184	1	Galb1-3GalNAc		Amaranthus Caudatus Lectin	Q71QF2	Agglutinin	Amaranthus Caudatus
1000697	1	Galb1-3GalNAc		Amaranthus Caudatus Lectin (ACL)	Q71QF2	Agglutinin
1002790	1	Fuca1-2Galb1-4GlcNAc	UEA-I	Anti-H(O) lectin 1	P22972	Concanavalin A-like lectin	Ulex europaeus
1004418	1	Fuca1-2Galb1-4GlcNAc		Anti-H(O) lectin 1 or UEA-I	P22972	Concanavalin A-like lectin	Ulex europaeus (Furze)
1004419	1	Fuca1-2Galb1-4GlcNAc		Anti-H(O) lectin 1 or UEA-I	P22972	Concanavalin A-like lectin	Ulex europaeus (Furze)
1004420	1	Fuca1-2Galb1-4GlcNAc		Anti-H(O) lectin 1 or UEA-I	P22972	Concanavalin A-like lectin	Ulex europaeus (Furze)
1004734	1	Fuca1-2Galb1-4GlcNAc		Anti-H(O) lectin 1 or UEA-I	P22972	Concanavalin A-like lectin	Ulex europaeus (Furze)
1004215	1	Fuca1-6GlcNAc (core fucose)	mleA	Aspergillus oryzae Lectin	Q877B8	Bulb-type lectin domain	Aspergillus oryzae
1004216	1	Fuca1-6GlcNAc (core fucose)	mleA	Aspergillus oryzae Lectin	Q877B8	Bulb-type lectin domain	Aspergillus oryzae
1004217	1	Fuca1-6GlcNAc (core fucose)	mleA	Aspergillus oryzae Lectin	Q877B8	Bulb-type lectin domain	Aspergillus oryzae
1000068	1	Mannose binding lectin		Banana lectin	Q8L5H4	Mannose-binding lectin	Musa acuminata (Banana) (Musa cavendishii)
1000698	1	Galb1-3GalNAc, GalNAc		Bauhinia Purpurea Lectin	P16030	Concanavalin A-like lectin	Bauhinia purpurea (Camel's foot tree)
1004097	1			CaSRK1; Mannose binding lectin; Maltose Binding Protein(MBP) fused recombinant CaSRK1		NA
1004774	1	Fuca1-2Galb1-3GalNAcb1-4(Neu5Aca2-3)Galb1-4Glcb OR Galb1-3GalNAcb1-4(Neu5Aca2-3)Galb1-4Glcb	ctxB	Cholera Toxin B	P01556	Enterotoxin, bacterial	Vibrio cholerae
1004775	1	Fuca1-2Galb1-3GalNAcb1-4(Neu5Aca2-3)Galb1-4Glcb OR Galb1-3GalNAcb1-4(Neu5Aca2-3)Galb1-4Glcb	ctxB	Cholera Toxin B	P01556	Enterotoxin, bacterial	Vibrio cholerae
1004776	1	Fuca1-2Galb1-3GalNAcb1-4(Neu5Aca2-3)Galb1-4Glcb OR Galb1-3GalNAcb1-4(Neu5Aca2-3)Galb1-4Glcb	ctxB	Cholera Toxin B	P01556	Enterotoxin, bacterial	Vibrio cholerae
1004777	1	Fuca1-2Galb1-3GalNAcb1-4(Neu5Aca2-3)Galb1-4Glcb OR Galb1-3GalNAcb1-4(Neu5Aca2-3)Galb1-4Glcb	ctxB	Cholera Toxin B	P01556	Enterotoxin, bacterial	Vibrio cholerae
1000105	1			Colocasia		NA
1000158	1	Mannose binding lectin	ConA	Concanavalin-A	P02866	Concanavalin A-like lectin	Canavalia ensiformis (Jack bean) (Dolichos ensiformis)
1000165	1	Mannose binding lectin	ConA	Concanavalin-A	P02866	Concanavalin A-like lectin	Canavalia ensiformis (Jack bean) (Dolichos ensiformis)
1003661	1		CCL1	Coprinopsis cinerea lectin 1	E3VW05	NA	Coprinopsis cinerea
1002073	1	GlcNAcβ1,4[Fucα1,3]GlcNAc	CCL2	Coprinopsis cinerea lectin 2	B3GA02	Ricin B lectin domain	Coprinopsis cinerea
1005042	1			CrataBL	U3KRG0	Kunitz inhibitor ST1-like	Crataeva tapia
1000701	1	(GlcNAcb1-4)n, Galb1-4GlcNAc		Datura Stramonium Lectin		NA
1001748	1	Galactose- and N-acetylgalactosamine-binding	dscC-1	Discoidin-1 subunit B/C	P02887	Galactose-binding domain-like	Dictyostelium discoideum (Slime mold)
1001899	1	Galactose- and N-acetylgalactosamine-binding	dscC-1	Discoidin-1 subunit B/C	P02887	Galactose-binding domain-like	Dictyostelium discoideum (Slime mold)
1001900	1	Galactose- and N-acetylgalactosamine-binding	dscC-1	Discoidin-1 subunit B/C	P02887	Galactose-binding domain-like	Dictyostelium discoideum (Slime mold)
1001901	1	Galactose- and N-acetylgalactosamine-binding	dscC-1	Discoidin-1 subunit B/C	P02887	Galactose-binding domain-like	Dictyostelium discoideum (Slime mold)
1001902	1	Galactose- and N-acetylgalactosamine-binding	dscC-1	Discoidin-1 subunit B/C	P02887	Galactose-binding domain-like	Dictyostelium discoideum (Slime mold)
1001749	1	Galactose binding lectin	dscE	Discoidin-2	P42530	Galactose-binding domain-like	Dictyostelium discoideum (Slime mold)
1001894	1	Galactose binding lectin	dscE	Discoidin-2	P42530	Galactose-binding domain-like	Dictyostelium discoideum (Slime mold)
1001895	1	Galactose binding lectin	dscE	Discoidin-2	P42530	Galactose-binding domain-like	Dictyostelium discoideum (Slime mold)
1001896	1	Galactose binding lectin	dscE	Discoidin-2	P42530	Galactose-binding domain-like	Dictyostelium discoideum (Slime mold)
1001897	1	Galactose binding lectin	dscE	Discoidin-2	P42530	Galactose-binding domain-like	Dictyostelium discoideum (Slime mold)
1001898	1	Galactose binding lectin	dscE	Discoidin-2	P42530	Galactose-binding domain-like	Dictyostelium discoideum (Slime mold)
1000700	1	GalNAca1-3GalNAc, blood group A antigen		Dolichos biflorus Agglutinin/Seed lectin subunit I	P05045	Concanavalin A-like lectin	Dolichos biflorus
1000854	1		NA	ecto apyrase, ATP diphosphohydrolase (ATPDase), ecto nucleotidase (6RG)		NA	Lolium repens
1000863	1			ecto apyrase, ATP diphosphohydrolase (ATPDase), ecto nucleotidase (6RG)		NA	Lolium repens
1001389	1			ecto apyrase, ATP diphosphohydrolase (ATPDase), ecto nucleotidase (6RG)		NA	Lolium perenne (L.)
1001390	1			ecto apyrase, ATP diphosphohydrolase (ATPDase), ecto nucleotidase (6RG)		NA	Lolium perenne (L.)
1000035	1			Erythrina caffra lectin (ECafL)		NA	Erythrina caffra
1000022	1	Galb1-4GlcNAc		Erythrina crista-galli Lectin	P83410	Concanavalin A-like lectin	Erythrina crista-galli (Cockspur coral tree) (Micropteryx crista-galli)
1000358	1	Galb1-4GlcNAc		Erythrina crista-galli Lectin	P83410	Concanavalin A-like lectin	Erythrina crista-galli (Cockspur coral tree) (Micropteryx crista-galli)
1000702	1	Galb1-4GlcNAc		Erythrina crista-galli Lectin	P83410	Concanavalin A-like lectin	Erythrina crista-galli (Cockspur coral tree) (Micropteryx crista-galli)
1000038	1			Erythrina flabelliformis (EFL)		NA	Erythrina flabelliformis
1000039	1			Erythrina lysistemon lectin (ELysL)		NA	Erythrina lysistemon
1000040	1			Erythrina vespertilio lectin		NA
1000703	1	Gala1-3Gal, blood group B antigen	LECEEA6	Euonymus europaeus Agglutinin	B3SV73	Ricin B lectin domain	Euonymus europaeus (European spindle tree)
1001133	1	Gala1-3Gal, blood group B antigen	LECEEA6	Euonymus europaeus Agglutinin	B3SV73	Ricin B lectin domain	Euonymus europaeus (European spindle tree)
1001134	1	Gala1-3Gal, blood group B antigen	LECEEA6	Euonymus europaeus Agglutinin	B3SV73	Ricin B lectin domain	Euonymus europaeus (European spindle tree)
1004501	1	Gala1-3Gal, blood group B antigen	LECEEA6	Euonymus Europaeus Lectin (EEL)	B3SV73	Ricin B lectin domain	European spindletree
1004430	1		PP2B10	F-box protein PP2-B10 (Protein PHLOEM PROTEIN 2-LIKE B10)	Q9ZVQ6	F-box domain	Arabidopsis thaliana (Mouse-ear cress)
1004431	1		PP2B10	F-box protein PP2-B10 (Protein PHLOEM PROTEIN 2-LIKE B10)	Q9ZVQ6	F-box domain	Arabidopsis thaliana (Mouse-ear cress)
1002753	1		tap1	Fruit body lectin homologue	Q50IV4	Cytolysin/lectin	Sordaria macrospora
1002754	1		tap1	Fruit body lectin homologue	Q50IV4	Cytolysin/lectin	Sordaria macrospora
1002755	1		tap1	Fruit body lectin homologue	Q50IV4	Cytolysin/lectin	Sordaria macrospora
1002671	1	Fucose binding lectin	rsl	Fucose-binding lectin protein	Q8XXK6	Fungal fucose-specific lectin	Ralstonia solanacearum (strain GMI1000) (Pseudomonas solanacearum)
1002670	1	Fucose binding lectin		Fucose-specific lectin FleA	Q4WW81	Fungal fucose-specific lectin	Neosartorya fumigata
1002080	1		NA	fungal mucin binding protein-1		NA	Coprinopsis cinerea
1002081	1		NA	fungal mucin binding protein-1		NA	Coprinopsis cinerea
1002082	1		NA	fungal mucin binding protein-1		NA	Coprinopsis cinerea
1002084	1		NA	fungal mucin binding protein-1		NA	Coprinopsis cinerea
1000059	1	Galb1-3GalNAc		Galactose-binding lectin (Agglutinin PNA)	P02872	Concanavalin A-like lectin	Arachis hypogaea (Peanut)
1000365	1	Galb1-3GalNAc		Galactose-binding lectin (Agglutinin PNA)	P02872	Concanavalin A-like lectin	Arachis hypogaea (Peanut)
1000718	1	Galb1-3GalNAc		Galactose-binding lectin (Agglutinin PNA)	P02872	Concanavalin A-like lectin	Arachis hypogaea (Peanut)
1004375	1	Galb1-3GalNAc		Galactose-binding lectin; Peanut agglutinin (PNA)	P02872	Concanavalin A-like lectin	Arachis hypogaea (Peanut)
1004388	1	Galb1-3GalNAc		Galactose-binding lectin; Peanut agglutinin (PNA)	P02872	Concanavalin A-like lectin	Arachis hypogaea (Peanut)
1000146	1	High-mannose, Mana1-3Man		Galanthus nivalis agglutinin or Mannose-specific lectin	P30617	Bulb-type lectin domain	Galanthus nivalis
1001985	1	High-mannose, Mana1-3Man		Galanthus nivalis agglutinin or Mannose-specific lectin	P30617	Bulb-type lectin domain	Galanthus nivalis
1000103	1			Glechoma hederacea agglutinin		NA
1000144	1			Glechoma hederacea agglutinin		NA
1004490	1			Griffonia Simplicifolia Lectin I		NA	Griffonia Simplicifolia
1000705	1			Griffonia Simplicifolia Lectin I (GSL I)		NA
1004554	1	a-Linked Gal		Griffonia Simplicifolia Lectin I, Isolectin B4/GSI-B4 isolectin	Q8W1R6	Concanavalin A-like lectin	Griffonia Simplicifolia
1004556	1	a-Linked Gal		Griffonia Simplicifolia Lectin I, Isolectin B4/GSI-B4 isolectin	Q8W1R6	Concanavalin A-like lectin	Griffonia Simplicifolia
1001117	1	Mannose binding lectin	Hfr-1	Hessian fly response gene 1 protein	Q8LL09	Mannose-binding lectin	Triticum aestivum (Wheat)
1000083	1	High-mannose, Mana1-3Man, Mana1-6Man		Hippeastrum hybrid Agglutinin		NA	Hippeastrum hybrid
1000116	1	High-mannose, Mana1-3Man, Mana1-6Man		Hippeastrum hybrid Agglutinin		NA	Hippeastrum hybrid
1000359	1	Galb1-3GalNAc, GalNAc		Jacalin/Agglutinin alpha chain	P18670	Mannose-binding lectin	Artocarpus integer (Jack fruit) (Artocarpus integrifolia)
1000708	1	Galb1-3GalNAc, GalNAc		Jacalin/Agglutinin alpha chain	P18670	Mannose-binding lectin	Artocarpus integer (Jack fruit) (Artocarpus integrifolia)
1004568	1	Di-N-acetylchitobiose specific lectin.		Laburnum alpinum Agglutinin/Lectin 1/Seed lectin anti-H(O)	P23558	Concanavalin A-like lectin	Laburnum alpinum
1004571	1	a-D-GalN.Ac		LBA Lima Bean Agglutinin/LBL	P16300	Concanavalin A-like lectin	Phaseolus lunatus
1000711	1	Fuca1-3(Galb1-4)GlcNAc, Fuca1-2Galb1-4GlcNAc		Lotus Tetragonolobus Lectin/Anti-H(O) lectin	P19664	Concanavalin A-like lectin	Lotus Tetragonolobus
1004598	1	Fuca1-3(Galb1-4)GlcNAc, Fuca1-2Galb1-4GlcNAc		Lotus Tetragonolobus Lectin/Anti-H(O) lectin	P19664	Concanavalin A-like lectin	Lotus Tetragonolobus
1000710	1	GlcNAc trimers/tetramers	LTL	Lycopersicon Esculentum Lectin	G9M5T0	Chitin-binding, type 1
1000362	1	Siaa2-3Galb1-3(Siaa2-6)GalNAc		Maackia amurensis Agglutinin	P93248	Concanavalin A-like lectin	Maackia amurensis
1000712	1	Siaa2-3Galb1-		Maackia Amurensis Lectin I	P93248	Concanavalin A-like lectin
1000713	1	Siaa2-3Galb1-		Maackia Amurensis Lectin II	P93248	Concanavalin A-like lectin
1004619	1	Siaa2-3Galb1-		Maackia Amurensis Lectin II		NA	Maackia amurensis
1000233	1	Galb1-3GalNAc, GalNAc		Maclura Pomifera Lectin/Agglutinin alpha chain/MPA	P18674	Mannose-binding lectin	Maclura pomifera (Osage orange) (Ioxylon pomiferum)
1000272	1	Galb1-3GalNAc, GalNAc		Maclura Pomifera Lectin/Agglutinin alpha chain/MPA	P18674	Mannose-binding lectin	Maclura pomifera (Osage orange) (Ioxylon pomiferum)
1000714	1	Galb1-3GalNAc, GalNAc		Maclura Pomifera Lectin/Agglutinin alpha chain/MPA	P18674	Mannose-binding lectin	Maclura pomifera (Osage orange) (Ioxylon pomiferum)
1000111	1			Marchantia 16 kDa		NA	Marchantia polymorpha
1001499	1	N-acetylglucosamine	nesd	Nessun dorma, isoform A; Nessun dorma, isoform B	Q9VIP0	Pectin lyase fold/virulence factor	Drosophila melanogaster (Fruit fly)
1000716	1	Bi-antennary complex-type N-glycan with outer Gal and bisecting GlcNAc	DLEC1	Phaseolus vulgaris Erythroagglutinin /Erythroagglutinating phytohemagglutinin	P05088	Concanavalin A-like lectin	Phaseolus vulgaris (Kidney Bean)
1003723	1		DSP4	Phosphoglucan phosphatase DSP4, chloroplastic	Q9FEB5	Dual specificity phosphatase, catalytic domain	Arabidopsis thaliana (Mouse-ear cress)
1000026	1	Galactose binding lectin	psl1a	Polyporus squamous lectin	Q75WT9	Ricin B lectin domain	Polyporus squamosus
1001440	1	Galactose binding lectin	psl1a	Polyporus squamous lectin	Q75WT9	Ricin B lectin domain	Polyporus squamosus
1001943	1		PP2A1	Protein PHLOEM PROTEIN 2-LIKE A1	O81865	Phloem protein 2-like	Arabidopsis thaliana
1001832	1			Psathrella gracilis lectin		NA	Psathrella gracilis
1001833	1			Psathrella gracilis lectin		NA	Psathrella gracilis
1004788	1	Fucose Anywhere	lecA	Pseudomonas aeruginosa lectin /PA-I galactophilic lectin	Q05097	Galactose-binding domain-like	Pseudomonas aeruginosa
1004789	1	Fucose Anywhere	lecA	Pseudomonas aeruginosa lectin /PA-I galactophilic lectin	Q05097	Galactose-binding domain-like	Pseudomonas aeruginosa
1004647	1		WBAI	Psophocarpus tetragonolobus Agglutinin/Basic agglutinin	O24313	Concanavalin A-like lectin	Psophocarpus tetragonolobus
1004648	1	a-Linked terminal GalNAc	WBAI	Psophocarpus tetragonolobus Agglutinin/Basic agglutinin	O24313	Concanavalin A-like lectin	Psophocarpus tetragonolobus
1004651	1	a-Linked terminal GalNAc		Psophocarpus Tetragonolobus Lectin I	Q9S8J5	NA	Psophocarpus tetragonolobus
1004654	1	Fucose binding lectin		Psophocarpus Tetragonolobus Lectin II	Q9S8J4	NA	Psophocarpus tetragonolobus
1004655	1	Fucose binding lectin		Psophocarpus Tetragonolobus Lectin II	Q9S8J4	NA	Psophocarpus tetragonolobus
1004656	1	Fucose binding lectin		Psophocarpus Tetragonolobus Lectin II	Q9S8J4	NA	Psophocarpus tetragonolobus
1000720	1	Fucose binding lectin		Psophocarpus Tetragonolobus Lectin II (PTL II)	Q9S8J4	NA
1000721	1	Fucose binding lectin		Psophocarpus Tetragonolobus Lectin II (PTL II)	Q9S8J4	NA
1000244	1			RCroc		NA	Rhizoctonia crocorum
1001995	1			Rhizoctonia solani agglutinin mixture of strains		NA	Rhizoctonia solani
1001996	1			Rhizoctonia solani agglutinin mixture of strains		NA	Rhizoctonia solani
1001989	1			Rhizoctonia solani agglutinin strain 7		NA	Rhizoctonia solani
1001990	1			Rhizoctonia solani agglutinin strain 7		NA	Rhizoctonia solani
1001991	1			Rhizoctonia solani agglutinin strain 7		NA	Rhizoctonia solani
1001997	1			Rhizoctonia solani agglutinin strain 7		NA	Rhizoctonia solani
1001992	1			Rhizoctonia solani agglutinin strain 8		NA	Rhizoctonia solani
1001993	1			Rhizoctonia solani agglutinin strain 8		NA	Rhizoctonia solani
1001994	1			Rhizoctonia solani agglutinin strain 8		NA	Rhizoctonia solani
1000180	1	Siaa2-6Gal/GalNAc		Sambucus nigra Agglutinin		NA	Sambucus nigra
1000181	1	Siaa2-6Gal/GalNAc		Sambucus nigra Agglutinin		NA	Sambucus nigra
1000183	1	Siaa2-6Gal/GalNAc		Sambucus nigra Agglutinin		NA	Sambucus nigra
1000184	1	Siaa2-6Gal/GalNAc		Sambucus nigra Agglutinin		NA	Sambucus nigra
1000725	1	Siaa2-6Gal/GalNAc		Sambucus nigra Agglutinin		NA	Sambucus nigra
1001998	1	terminal N-acetylgalactosamine (GalNAc)		Sclerotinia sclerotiorum agglutinin	A7XUK7	Ricin B lectin domain	Sclerotinia sclerotiorum
1001999	1	terminal N-acetylgalactosamine (GalNAc)		Sclerotinia sclerotiorum agglutinin	A7XUK7	Ricin B lectin domain	Sclerotinia sclerotiorum
1002000	1	terminal N-acetylgalactosamine (GalNAc)		Sclerotinia sclerotiorum agglutinin	A7XUK7	Ricin B lectin domain	Sclerotinia sclerotiorum
1004415	1	a-Linked terminal GalNAc	gaggI; hpa;	Sialic acid binding lectin; Agglutinin	Q575S3 / Q2F1K8 / Q1KM18	H-type lectin domain	Helix pomatia (Roman snail) (Edible snail)
1004416	1	a-Linked terminal GalNAc	gaggI; hpa;	Sialic acid binding lectin; Agglutinin	Q575S3 / Q2F1K8 / Q1KM18	H-type lectin domain	Helix pomatia (Roman snail) (Edible snail)
1000726	1	GlcNAc oligomers, oligosaccharide containing GlcNAc and LacNAc		Solanum Tuberosum (Potato) Lectin (STL)	Q9S8M0	Chitin-binding, type 1
1000723	1	a- or b-linked terminal GalNAc, GalNAca1-3Gal	LE1	Soybean Agglutinin (SBA)	P05046	Concanavalin A-like lectin	Glycine max (Soybean) (Glycine hispida)
1005401	1			TbFBL1/Fungal fruiting body lectin		NA	Terfezia boudieri
1005402	1			TbFBL1/Fungal fruiting body lectin		NA	Terfezia boudieri
1005403	1			TbFBL1/Fungal fruiting body lectin		NA	Terfezia boudieri
1004721	1	Fuca1-2Galb1 -> or GalNAcb1 -> groups at their nonreducing terminals		Trichosanthes japonica Agglutinin II		NA	Trichosanthes japonica
1004722	1	Fuca1-2Galb1 -> or GalNAcb1 -> groups at their nonreducing terminals		Trichosanthes japonica Agglutinin II		NA	Trichosanthes japonica
1004723	1	Fuca1-2Galb1 -> or GalNAcb1 -> groups at their nonreducing terminals		Trichosanthes japonica Agglutinin II		NA	Trichosanthes japonica
1004735	1	Fuca1-2Galb1-4GlcNAc		Ulex Europaeus Agglutinin	P22972	Concanavalin A-like lectin	Ulex europaeus (Furze)
1004736	1	Fuca1-2Galb1-4GlcNAc		Ulex Europaeus Agglutinin	P22972	Concanavalin A-like lectin	Ulex europaeus (Furze)
1000727	1	Fuca1-2Galb1-4GlcNAc		Ulex Europaeus Agglutinin (UEA-I)/Anti-H(O) lectin 1	P22972	Concanavalin A-like lectin	Ulex europaeus (Furze)
1004737	1	Fuca1-2Galb1-4GlcNAc		Ulex europaeus Agglutinin I	P22972	Concanavalin A-like lectin	Ulex europaeus (Furze)
1004798	1	Fuca1-2Galb1-4GlcNAc		Ulex europaeus agglutinin I	P22972	Concanavalin A-like lectin	Ulex europaeus (Furze)
1004799	1	Fuca1-2Galb1-4GlcNAc		Ulex europaeus agglutinin I	P22972	Concanavalin A-like lectin	Ulex europaeus (Furze)
1004800	1	Fuca1-2Galb1-4GlcNAc		Ulex europaeus agglutinin I	P22972	Concanavalin A-like lectin	Ulex europaeus (Furze)
1004802	1	Fuca1-2Galb1-4GlcNAc		Ulex europaeus agglutinin I	P22972	Concanavalin A-like lectin	Ulex europaeus (Furze)
1000104	1	GlcNAcb1-4GlcNAc, Mixture of Man5–Man9	UDA1	Urtica dioica Agglutinin/Lectin/endochitinase 1	P11218	Chitin-binding, type 1	Urtica dioica
1000153	1	GlcNAcb1-4GlcNAc, Mixture of Man5–Man9	UDA1	Urtica dioica Agglutinin/Lectin/endochitinase 1	P11218	Chitin-binding, type 1	Urtica dioica
1000728	1	a-Linked terminal GalNAc, GalNAca1-3Gal		Vicia Villosa Lectin (VVL)	P56625	Concanavalin A-like lectin
1000024	1	Chitin oligomers, Sia		Wheat Germ Agglutinin (WGA)	P10968	Chitin-binding, type 1	Tritium vulgare
1000730	1	Chitin oligomers, Sia		Wheat Germ Agglutinin (WGA)	P10968	Chitin-binding, type 1	Tritium vulgare
1000729	1	GalNAcb1-4GlcNAc, Galb1-3(-6)GalNAc		Wisteria Floribunda Lectin (WFA)		NA	Wisteria Floribunda
1000106	1			Xanthosoma		NA
1000107	1			Xanthosoma		NA
1004226	2	Galb1-3GalNAc		Agaricus bisporus Agglutinin	Q00022	Cytolysin/lectin	Agaricus bisporus
1004832	2		Aal-2	Agrocybe aegerita lectin-2 (AAL-2)	H6CS64	NA	Agrocybe aegerita
1004833	2		Aal-2	Agrocybe aegerita lectin-2 (AAL-2)	H6CS64	NA	Agrocybe aegerita
1004182	2	Galb1-3GalNAc		Amaranthus Caudatus Lectin	Q71QF2	Agglutinin	Amaranthus Caudatus
1004183	2	Galb1-3GalNAc		Amaranthus Caudatus Lectin	Q71QF2	Agglutinin	Amaranthus Caudatus
1004185	2	Galb1-3GalNAc		Amaranthus Caudatus Lectin	Q71QF2	Agglutinin	Amaranthus Caudatus
1004186	2	Galb1-3GalNAc		Amaranthus Caudatus Lectin	Q71QF2	Agglutinin	Amaranthus Caudatus
1005110	2		AT2G39050	At2g39050/T7F6.22 OR Euonymus lectin S	Q945P1	Ricin B lectin domain	Arabidopsis thaliana (Mouse-ear cress)
1005111	2		AT2G39050	At2g39050/T7F6.22 OR Euonymus lectin S	Q945P1	Ricin B lectin domain	Arabidopsis thaliana (Mouse-ear cress)
1004518	2			Codium fragile Lectin		NA	Codium fragile
1004519	2			Codium fragile Lectin		NA	Codium fragile
1004520	2			Codium fragile Lectin		NA	Codium fragile
1000108	2			Colocasia		NA
1000356	2	Mannose binding lectin	ConA	Concanavalin-A	P02866	Concanavalin A-like lectin	Canavalia ensiformis (Jack bean) (Dolichos ensiformis)
1000699	2	Mannose binding lectin	ConA	Concanavalin-A	P02866	Concanavalin A-like lectin	Canavalia ensiformis (Jack bean) (Dolichos ensiformis)
1001903	2	Galactose- and N-acetylgalactosamine-binding	dscC-1	Discoidin-1 subunit B/C	P02887	Galactose-binding domain-like	Dictyostelium discoideum (Slime mold)
1000119	2	Gala1-3Gal, blood group B antigen	LECEEA6	Euonymus europaeus Agglutinin	B3SV73	Ricin B lectin domain	Euonymus europaeus (European spindle tree)
1004670	2	Galb1-3GalNAc		Galactose-binding lectin; Peanut agglutinin (PNA)	P02872	Concanavalin A-like lectin	Arachis hypogaea (Peanut)
1004676	2	Galb1-3GalNAc		Galactose-binding lectin; Peanut agglutinin (PNA)	P02872	Concanavalin A-like lectin	Arachis hypogaea (Peanut)
1004677	2	Galb1-3GalNAc		Galactose-binding lectin; Peanut agglutinin (PNA)	P02872	Concanavalin A-like lectin	Arachis hypogaea (Peanut)
1004678	2	Galb1-3GalNAc		Galactose-binding lectin; Peanut agglutinin (PNA)	P02872	Concanavalin A-like lectin	Arachis hypogaea (Peanut)
1004681	2	Galb1-3GalNAc		Galactose-binding lectin; Peanut agglutinin (PNA)	P02872	Concanavalin A-like lectin	Arachis hypogaea (Peanut)
1000704	2	High-mannose, Mana1-3Man		Galanthus nivalis agglutinin or Mannose-specific lectin	P30617	Bulb-type lectin domain	Galanthus nivalis
1001983	2	High-mannose, Mana1-3Man		Galanthus nivalis agglutinin or Mannose-specific lectin	P30617	Bulb-type lectin domain	Galanthus nivalis
1001984	2	High-mannose, Mana1-3Man		Galanthus nivalis agglutinin or Mannose-specific lectin	P30617	Bulb-type lectin domain	Galanthus nivalis
1004473	2	Agalactosylated tri/tetra antennary glycans, GlcNAc	GS-II	Griffonia simplicifolia II	Q41263	Concanavalin A-like lectin	Griffonia simplicifolia
1004472	2	Agalactosylated tri/tetra antennary glycans, GlcNAc	GS-II	Griffonia simplicifolia II /Insecticidal N-acetylglucosamine-specific lectin	Q41263	Concanavalin A-like lectin	Griffonia simplicifolia
1004484	2	Agalactosylated tri/tetra antennary glycans, GlcNAc	GS-II	Griffonia simplicifolia II /Insecticidal N-acetylglucosamine-specific lectin	Q41263	Concanavalin A-like lectin	Griffonia Simplicifolia
1004485	2	Agalactosylated tri/tetra antennary glycans, GlcNAc	GS-II	Griffonia simplicifolia II /Insecticidal N-acetylglucosamine-specific lectin	Q41263	Concanavalin A-like lectin	Griffonia Simplicifolia
1004486	2	Agalactosylated tri/tetra antennary glycans, GlcNAc	GS-II	Griffonia simplicifolia II /Insecticidal N-acetylglucosamine-specific lectin	Q41263	Concanavalin A-like lectin	Griffonia Simplicifolia
1001118	2	Mannose binding lectin	Hfr-1	Hessian fly response gene 1 protein	Q8LL09	Mannose-binding lectin	Triticum aestivum (Wheat)
1001360	2	Mannose binding lectin	Hfr-1	Hessian fly response gene 1 protein	Q8LL09	Mannose-binding lectin	Triticum aestivum (Wheat)
1001361	2	Mannose binding lectin	Hfr-1	Hessian fly response gene 1 protein	Q8LL09	Mannose-binding lectin	Triticum aestivum (Wheat)
1001362	2	Mannose binding lectin	Hfr-1	Hessian fly response gene 1 protein	Q8LL09	Mannose-binding lectin	Triticum aestivum (Wheat)
1001363	2	Mannose binding lectin	Hfr-1	Hessian fly response gene 1 protein	Q8LL09	Mannose-binding lectin	Triticum aestivum (Wheat)
1001364	2	Mannose binding lectin	Hfr-1	Hessian fly response gene 1 protein	Q8LL09	Mannose-binding lectin	Triticum aestivum (Wheat)
1000707	2	High-mannose, Mana1-3Man, Mana1-6Man		Hippeastrum hybrid Agglutinin		NA	Hippeastrum hybrid
1004193	2	Galb1-3GalNAc, GalNAc		Jacalin/Agglutinin alpha chain	P18670	Mannose-binding lectin	Artocarpus integrifolia
1004560	2	Galb1-3GalNAc, GalNAc		Jacalin/Agglutinin alpha chain	P18670	Mannose-binding lectin	Artocarpus integrifolia
1004561	2	Galb1-3GalNAc, GalNAc		Jacalin/Agglutinin alpha chain	P18670	Mannose-binding lectin	Artocarpus integrifolia
1004562	2	Galb1-3GalNAc, GalNAc		Jacalin/Agglutinin alpha chain	P18670	Mannose-binding lectin	Artocarpus integrifolia
1004564	2	Galb1-3GalNAc, GalNAc		Jacalin/Agglutinin alpha chain	P18670	Mannose-binding lectin	Artocarpus integrifolia
1004565	2	Galb1-3GalNAc, GalNAc		Jacalin/Agglutinin alpha chain	P18670	Mannose-binding lectin	Artocarpus integrifolia
1001932	2	Mannose binding lectin		Lectin	P93114	Mannose-binding lectin	Calystegia sepium (Hedge bindweed) (Convolvulus sepium)
1001931	2	Mannose binding lectin		Lectin alpha chain	P08902	Concanavalin A-like lectin	Dioclea grandiflora (Mucana)
1000363	2	Mannose binding lectin		Lectin-like protein	O24273	Bulb-type lectin domain	Polygonatum multiflorum (Solomon's seal)
1000709	2	Fuca1-6GlcNAc, a-D-Glc, a-D-Man		Lens Culinaris Agglutinin	P02870	Concanavalin A-like lectin	Lens Culinaris
1004607	2	Siaa2-3Galb1-3(Siaa2-6)GalNAc		Maackia amurensis Agglutinin	P93248	Concanavalin A-like lectin	Maackia amurensis
1004621	2	Siaa2-3Galb1-		Maackia Amurensis Lectin II		NA	Maackia amurensis
1004622	2	Siaa2-3Galb1-		Maackia Amurensis Lectin II		NA	Maackia amurensis
1004626	2	Galb1-3GalNAc, GalNAc		Maclura Pomifera Lectin/Agglutinin alpha chain/MPA	P18674	Mannose-binding lectin	Maclura Pomifera
1004629	2	Galb1-3GalNAc, GalNAc		Maclura Pomifera Lectin/Agglutinin alpha chain/MPA	P18674	Mannose-binding lectin	Maclura Pomifera
1004630	2	Galb1-3GalNAc, GalNAc		Maclura Pomifera Lectin/Agglutinin alpha chain/MPA	P18674	Mannose-binding lectin	Maclura Pomifera
1001986	2	Mannose binding lectin		Mannose specific lectin	Q38759	Bulb-type lectin domain	Allium porrum (Leek)
1001987	2	Mannose binding lectin		Mannose specific lectin	Q38759	Bulb-type lectin domain	Allium porrum (Leek)
1001988	2	Mannose binding lectin		Mannose specific lectin	Q38759	Bulb-type lectin domain	Allium porrum (Leek)
1000715	2	High-mannose, Mana1-6Man	LECNPA 7	Narcissus pseudonarcissus Agglutinin	Q40423	Bulb-type lectin domain	Narcissus pseudonarcissus
1001128	2	N-acetylglucosamine	NT1	Nicotiana tabacum agglutinin	Q94EW1	Phloem protein 2-like	Nicotiana tabacum (common tobacco)
1001736	2	N-acetylglucosamine	NT1	Nicotiana tabacum agglutinin	Q94EW1	Phloem protein 2-like	Nicotiana tabacum (common tobacco)
1004636	2	Tri/tetra-antennary complex-type N-glycan	DLEC2	Phaseolus vulgaris Leucoagglutinin/Leucoagglutinating phytohemagglutinin	P05087	Concanavalin A-like lectin	Phaseolus vulgaris
1000719	2	Fuca1-6GlcNAc, a-D-Glc, a-D-Man	LECA	Pisum Sativum Agglutinin	P02867	Concanavalin A-like lectin	Pisum Sativum
1004657	2	(GlcNAcb1-4)n		Pokeweed Agglutinin	P84282	Chitin-binding, type 1	Phytolacca americana
1002090	2		PP2A1	Protein PHLOEM PROTEIN 2-LIKE A1	O81865	Phloem protein 2-like	Arabidopsis thaliana
1002091	2		PP2A1	Protein PHLOEM PROTEIN 2-LIKE A1	O81865	Phloem protein 2-like	Arabidopsis thaliana
1002092	2		PP2A1	Protein PHLOEM PROTEIN 2-LIKE A1	O81865	Phloem protein 2-like	Arabidopsis thaliana
1005694	2	N-acetylglucosamine and N-acetylneuraminic acid	pvl	Psathyrella velutina lectin	Q309D1	NA	Psathyrella velutina (Lacrymaria velutina)
1005695	2	N-acetylglucosamine and N-acetylneuraminic acid	pvl	Psathyrella velutina lectin	Q309D1	NA	Psathyrella velutina (Lacrymaria velutina)
1005696	2	N-acetylglucosamine and N-acetylneuraminic acid	pvl	Psathyrella velutina lectin	Q309D1	NA	Psathyrella velutina (Lacrymaria velutina)
1004715	2	GlcNAc oligomers, oligosaccharide containing GlcNAc and LacNAc		Solanum Tuberosum Lectin /Chitin-binding lectin 1	Q9S8M0	Chitin-binding, type 1	Solanum Tuberosum
1005033	2	Galb1->3GalNAc-a-		SRL- strong binding to di-saccharide Galb1!3GalNAc-a- similar toAgaricus bisporuslectin		NA	Fungus Sclerotium rolfsii
1005034	2	Galb1->3GalNAc-a-		SRL- strong binding to di-saccharide Galb1!3GalNAc-a- similar toAgaricus bisporuslectin		NA	Fungus Sclerotium rolfsii
1005035	2	Galb1->3GalNAc-a-		SRL- strong binding to di-saccharide Galb1!3GalNAc-a- similar toAgaricus bisporuslectin		NA	Fungus Sclerotium rolfsii
1005743	2	Galb1->3GalNAc-a-		SRL- strong binding to di-saccharide Galb1!3GalNAc-a- similar toAgaricus bisporuslectin		NA	Fungus Sclerotium rolfsii
1005744	2	Galb1->3GalNAc-a-		SRL- strong binding to di-saccharide Galb1!3GalNAc-a- similar toAgaricus bisporuslectin		NA	Fungus Sclerotium rolfsii
1005746	2	Galb1->3GalNAc-a-		SRL- strong binding to di-saccharide Galb1!3GalNAc-a- similar toAgaricus bisporuslectin		NA	Fungus Sclerotium rolfsii
1005747	2	Galb1->3GalNAc-a-		SRL- strong binding to di-saccharide Galb1!3GalNAc-a- similar toAgaricus bisporuslectin		NA	Fungus Sclerotium rolfsii
1005750	2	Galb1->3GalNAc-a-		SRL- strong binding to di-saccharide Galb1!3GalNAc-a- similar toAgaricus bisporuslectin		NA	Fungus Sclerotium rolfsii
1005546	2	Galb1->3GalNAc-a-		TbFBL2/Fungal fruiting body lectin		NA	Terfezia boudieri
1005548	2	Galb1->3GalNAc-a-		TbFBL2/Fungal fruiting body lectin		NA	Terfezia boudieri
1004801	2	Fuca1-2Galb1-4GlcNAc		Ulex europaeus agglutinin I	P22972	Concanavalin A-like lectin	Ulex europaeus (Furze)
1004741	2	Di-N-acetylchitobiose specific lectin.		Ulex europaeus Agglutinin II/UEA-II OR Anti-H(O) lectin 2	P22973	Concanavalin A-like lectin	Ulex europaeus (Furze)
1005656	2	Chitin oligomers, Sia		Wheat Germ Agglutinin (WGA) Vector_X0103	P10968	Chitin-binding, type 1	Triticum vulgare
1005657	2	Chitin oligomers, Sia		Wheat Germ Agglutinin (WGA) Vector_X0103	P10968	Chitin-binding, type 1	Triticum vulgare
1005658	2	Chitin oligomers, Sia		Wheat Germ Agglutinin (WGA) Vector_X0103	P10968	Chitin-binding, type 1	Triticum vulgare
1005659	2	Chitin oligomers, Sia		Wheat Germ Agglutinin (WGA) Vector_X0103	P10968	Chitin-binding, type 1	Triticum vulgare
1005660	2	Chitin oligomers, Sia		Wheat Germ Agglutinin (WGA) Vector_X0103	P10968	Chitin-binding, type 1	Triticum vulgare
1005661	2	Chitin oligomers, Sia		Wheat Germ Agglutinin (WGA) Vector_X0103	P10968	Chitin-binding, type 1	Triticum vulgare
1004760	2	Chitin oligomers, Sia		Wheat Germ Agglutinin/Agglutinin isolectin 1	P10968	Chitin-binding, type 1	Triticum vulgare
1004761	2	Chitin oligomers, Sia		Wheat Germ Agglutinin/Agglutinin isolectin 1	P10968	Chitin-binding, type 1	Triticum vulgare
1004766	2	Chitin oligomers, Sia		Wheat Germ Agglutinin/Agglutinin isolectin 1	P10968	Chitin-binding, type 1	Triticum vulgare
1004768	2	Chitin oligomers, Sia		Wheat Germ Agglutinin/Agglutinin isolectin 1	P10968	Chitin-binding, type 1	Triticum vulgare
1004769	2	Chitin oligomers, Sia		Wheat Germ Agglutinin/Agglutinin isolectin 1	P10968	Chitin-binding, type 1	Triticum vulgare
1004770	2	Chitin oligomers, Sia		Wheat Germ Agglutinin/Agglutinin isolectin 1	P10968	Chitin-binding, type 1	Triticum vulgare
1004771	2	Chitin oligomers, Sia		Wheat Germ Agglutinin/Agglutinin isolectin 1	P10968	Chitin-binding, type 1	Triticum vulgare
1004772	2	Chitin oligomers, Sia		Wheat Germ Agglutinin/Agglutinin isolectin 1	P10968	Chitin-binding, type 1	Triticum vulgare
1004804	2	Chitin oligomers, Sia		Wheat Germ Agglutinin/Agglutinin isolectin 1	P10968	Chitin-binding, type 1	Triticum vulgare
1004806	2	Chitin oligomers, Sia		Wheat Germ Agglutinin/Agglutinin isolectin 1	P10968	Chitin-binding, type 1	Triticum vulgare
1004807	2	Chitin oligomers, Sia		Wheat Germ Agglutinin/Agglutinin isolectin 1	P10968	Chitin-binding, type 1	Triticum vulgare
1000353	3		matK	Aegopodium podagaria agglutinin (Maturase K)	O20007	Maturase MatK, N-terminal domain	Aegopodium podagaria
1004227	3	Galb1-3GalNAc		Agaricus bisporus Agglutinin	Q00022	Cytolysin/lectin	Agaricus bisporus
1000352	3		AAG	Agglutinin-1	Q9M6E9	Dual specificity phosphatase, catalytic domain	Abrus precatorius (Indian licorice) (Glycine abrus)
1002805	3		DPE2	alpha-4-glucanotransferase		NA
1004837	3			Anti-tumor lectin	Q6WY08	Concanavalin A-like lectin	Agrocybe aegerita (Black poplar mushroom)
1004867	3			Arisaema helleborifolium Schott		NA	Araceae
1004875	3			Arisaema helleborifolium Schott		NA	Araceae
1004877	3			Arisaema helleborifolium Schott		NA	Araceae
1004878	3			Arisaema helleborifolium Schott		NA	Araceae
1004180	3			Arum maculatum Agglutinin	Q38731	Bulb-type lectin domain	Arum maculatum
1004181	3			Arum maculatum Agglutinin	Q38731	Bulb-type lectin domain	Arum maculatum
1004189	3			Arum maculatum Agglutinin	Q38731	Bulb-type lectin domain	Arum maculatum
1000351	3			Arum maculatun agglutinin	Q38731	Bulb-type lectin domain	Arum maculatum (Cuckoo-pint)
1001982	3	Mannose binding lectin	LECASAL	ASA, Allium sativum agglutinin (ASAI and ASAII)	P83886	Bulb-type lectin domain	Allium sativum
1005925	3	Mannose binding lectin		Banana lectin	Q8L5H4/AAM48480	Mannose-binding lectin	Musa acuminata (Banana) (Musa cavendishii)
1005926	3	Mannose binding lectin		Banana lectin	Q8L5H4/AAM48480	Mannose-binding lectin	Musa acuminata (Banana) (Musa cavendishii)
1005927	3	Mannose binding lectin		Banana lectin	Q8L5H4/AAM48480	Mannose-binding lectin	Musa acuminata (Banana) (Musa cavendishii)
1005928	3	Mannose binding lectin		Banana lectin	Q8L5H4/AAM48480	Mannose-binding lectin	Musa acuminata (Banana) (Musa cavendishii)
1005585	3			BTL		NA	Bryothamnion triquetrum
1005586	3			BTL		NA	Bryothamnion triquetrum
1004459	3	High-mannose, Mana1-6(Mana1-3)Man		Canavalia A (Con A)	P02866	Concanavalin A-like lectin	Canavalia Adans
1004460	3	High-mannose, Mana1-6(Mana1-3)Man		Canavalia A (Con A)	P02866	Concanavalin A-like lectin	Canavalia Adans
1004461	3	High-mannose, Mana1-6(Mana1-3)Man		Canavalia A (Con A)	P02866	Concanavalin A-like lectin	Canavalia Adans
1004462	3	High-mannose, Mana1-6(Mana1-3)Man		Canavalia A (Con A)	P02866	Concanavalin A-like lectin	Canavalia Adans
1004464	3	High-mannose, Mana1-6(Mana1-3)Man		Canavalia ensiformis (Con A)	P02866	Concanavalin A-like lectin	Canavalia ensiformis
1004465	3	High-mannose, Mana1-6(Mana1-3)Man		Canavalia ensiformis (Con A)	P02866	Concanavalin A-like lectin	Canavalia ensiformis
1004466	3	High-mannose, Mana1-6(Mana1-3)Man		Canavalia ensiformis (Con A)	P02866	Concanavalin A-like lectin	Canavalia ensiformis
1004467	3	High-mannose, Mana1-6(Mana1-3)Man		Canavalia ensiformis (Con A)	P02866	Concanavalin A-like lectin	Canavalia ensiformis
1004468	3	High-mannose, Mana1-6(Mana1-3)Man		Canavalia ensiformis (Con A)	P02866	Concanavalin A-like lectin	Canavalia ensiformis
1004455	3		matK	Caragana arborescens Agglutinin	Q9ZRP0	Concanavalin A-like lectin	Caragana arborescens
1004456	3		matK	Caragana arborescens Agglutinin	Q9ZRP0	Concanavalin A-like lectin	Caragana arborescens
1004457	3		matK	Caragana arborescens Agglutinin	Q9ZRP0	Concanavalin A-like lectin	Caragana arborescens
1004450	3			Colchicum autumnale lectin		NA	Colchicum autumnale
1004451	3			Colchicum autumnale lectin		NA	Colchicum autumnale
1004452	3			Colchicum autumnale lectin		NA	Colchicum autumnale
1004453	3			Colchicum autumnale lectin		NA	Colchicum autumnale
1003533	3	Mannose binding lectin		Colocasia esculenta Lectin	A5HMM7	Bulb-type lectin domain	Colocasia esculenta (Wild taro) (Arum esculentum)
1003534	3	Mannose binding lectin		Colocasia esculenta Lectin	A5HMM7	Bulb-type lectin domain	Colocasia esculenta (Wild taro) (Arum esculentum)
1003537	3	Mannose binding lectin		Colocasia esculenta Lectin	A5HMM7	Bulb-type lectin domain	Colocasia esculenta (Wild taro) (Arum esculentum)
1002791	3	Mannose binding lectin	ConA	Concanavalin-A	P02866	Concanavalin A-like lectin	Canavalia ensiformis (Jack bean) (Dolichos ensiformis)
1004412	3	High-mannose, Mana1-6(Mana1-3)Man		Concanavalin-A	P02866	Concanavalin A-like lectin	Canavalia ensiformis (Jack bean) (Dolichos ensiformis)
1004413	3	High-mannose, Mana1-6(Mana1-3)Man		Concanavalin-A	P02866	Concanavalin A-like lectin	Canavalia ensiformis (Jack bean) (Dolichos ensiformis)
1002997	3	Mannose binding lectin	Cv-n	Cyanovirin-N	P81180	Cyanovirin-N	Nostoc ellipsosporum
1002998	3	Mannose binding lectin	Cv-n	Cyanovirin-N	P81180	Cyanovirin-N	Nostoc ellipsosporum
1002999	3	Mannose binding lectin	Cv-n	Cyanovirin-N	P81180	Cyanovirin-N	Nostoc ellipsosporum
1003000	3	Mannose binding lectin	Cv-n	Cyanovirin-N	P81180	Cyanovirin-N	Nostoc ellipsosporum
1003001	3	Mannose binding lectin	Cv-n	Cyanovirin-N	P81180	Cyanovirin-N	Nostoc ellipsosporum
1003002	3	Mannose binding lectin	Cv-n	Cyanovirin-N	P81180	Cyanovirin-N	Nostoc ellipsosporum
1003003	3	Mannose binding lectin	Cv-n	Cyanovirin-N	P81180	Cyanovirin-N	Nostoc ellipsosporum
1005073	3			EUL S2 WT (OrysaEUL2)		NA	Oryza sativa
1001132	3	Gala1-3Gal, blood group B antigen	LECEEA6	Euonymus europaeus Agglutinin	B3SV73	Ricin B lectin domain	Euonymus europaeus (European spindle tree)
1004477	3	Gala1-3Gal, blood group B antigen	LECEEA6	Euonymus europaeus Agglutinin	B3SV73	Ricin B lectin domain	Euonymus europaeus
1004478	3	Gala1-3Gal, blood group B antigen	LECEEA6	Euonymus europaeus Agglutinin	B3SV73	Ricin B lectin domain	Euonymus europaeus
1004500	3	Gala1-3Gal, blood group B antigen	LECEEA6	Euonymus Europaeus Lectin (EEL)	B3SV73	Ricin B lectin domain	European spindletree
1004502	3	Gala1-3Gal, blood group B antigen	LECEEA6	Euonymus Europaeus Lectin (EEL)	B3SV73	Ricin B lectin domain	European spindletree
1004492	3	High-mannose, Mana1-3Man		Galanthus nivalis Agglutinin/Mannose-specific lectin	P30617	Bulb-type lectin domain	Galanthus nivalis
1004493	3	High-mannose, Mana1-3Man		Galanthus nivalis Agglutinin/Mannose-specific lectin	P30617	Bulb-type lectin domain	Galanthus nivalis
1004494	3	High-mannose, Mana1-3Man		Galanthus nivalis Agglutinin/Mannose-specific lectin	P30617	Bulb-type lectin domain	Galanthus nivalis
1004496	3	High-mannose, Mana1-3Man		Galanthus nivalis Agglutinin/Mannose-specific lectin	P30617	Bulb-type lectin domain	Galanthus nivalis
1004497	3	High-mannose, Mana1-3Man		Galanthus nivalis Agglutinin/Mannose-specific lectin	P30617	Bulb-type lectin domain	Galanthus nivalis
1004498	3	High-mannose, Mana1-3Man		Galanthus nivalis Agglutinin/Mannose-specific lectin	P30617	Bulb-type lectin domain	Galanthus nivalis
1005931	3	High-mannose, Mana1-3Man		Galanthus nivalis Agglutinin/Mannose-specific lectin	P30617	Bulb-type lectin domain	Galanthus nivalis
1004488	3			Griffonia Simplicifolia Lectin I		NA	Griffonia Simplicifolia
1004489	3			Griffonia Simplicifolia Lectin I		NA	Griffonia Simplicifolia
1004555	3	a-Linked Gal		Griffonia Simplicifolia Lectin I, Isolectin B4/GSI-B4 isolectin	Q8W1R6	Concanavalin A-like lectin	Griffonia Simplicifolia
1004530	3	High-mannose, Mana1-3Man, Mana1-6Man		Hippeastrum hybrid Agglutinin		NA	Hippeastrum hybrid
1004531	3	High-mannose, Mana1-3Man, Mana1-6Man		Hippeastrum hybrid Agglutinin		NA	Hippeastrum hybrid
1004532	3	High-mannose, Mana1-3Man, Mana1-6Man		Hippeastrum hybrid Agglutinin		NA	Hippeastrum hybrid
1004534	3	High-mannose, Mana1-3Man, Mana1-6Man		Hippeastrum Hybrid Lectin		NA	Hippeastrum hybrid
1004535	3	High-mannose, Mana1-3Man, Mana1-6Man		Hippeastrum Hybrid Lectin		NA	Hippeastrum hybrid
1004536	3	High-mannose, Mana1-3Man, Mana1-6Man		Hippeastrum Hybrid Lectin		NA	Hippeastrum hybrid
1003427	3	Mannose binding lectin		Lectin	P93114	Mannose-binding lectin	Calystegia sepium (Hedge bindweed) (Convolvulus sepium)
1003428	3	Mannose binding lectin		Lectin	P93114	Mannose-binding lectin	Calystegia sepium (Hedge bindweed) (Convolvulus sepium)
1005396	3			Lectin-1 or HCA	P84871	NA	Hypnea musciformis (Red alga) (Fucus musciformis)
1001928	3	Fuca1-6GlcNAc, a-D-Glc, a-D-Man		Lens Culinaris Agglutinin	P02870	Concanavalin A-like lectin	Lens Culinaris
1004573	3	Fuca1-6GlcNAc, a-D-Glc, a-D-Man		Lens Culinaris Agglutinin	P02870	Concanavalin A-like lectin	Lens Culinaris
1004574	3	Fuca1-6GlcNAc, a-D-Glc, a-D-Man		Lens Culinaris Agglutinin	P02870	Concanavalin A-like lectin	Lens Culinaris
1004575	3	Fuca1-6GlcNAc, a-D-Glc, a-D-Man		Lens Culinaris Agglutinin	P02870	Concanavalin A-like lectin	Lens Culinaris
1004577	3	Fuca1-6GlcNAc, a-D-Glc, a-D-Man		Lens Culinaris Agglutinin	P02870	Concanavalin A-like lectin	Lens Culinaris
1004578	3	Fuca1-6GlcNAc, a-D-Glc, a-D-Man		Lens Culinaris Agglutinin	P02870	Concanavalin A-like lectin	Lens Culinaris
1004579	3	Fuca1-6GlcNAc, a-D-Glc, a-D-Man		Lens Culinaris Agglutinin	P02870	Concanavalin A-like lectin	Lens Culinaris
1003430	3	Mannose binding lectin	M35	Mannose-binding lectin	Q8LGR3	Mannose-binding lectin	Morus nigra (Black mulberry)
1003431	3	Mannose binding lectin	M35	Mannose-binding lectin	Q8LGR3	Mannose-binding lectin	Morus nigra (Black mulberry)
1004794	3	Galα(1,3)Gal		Marasmium oreades agglutinin	Q8X123	Ricin B lectin domain	Marasmium oreades
1004795	3	Galα(1,3)Gal		Marasmium oreades agglutinin	Q8X123	Ricin B lectin domain	Marasmium oreades
1004790	3	Mannose binding lectin	M35	Morus nigra agglutinin-Mannose	Q8LGR3	Mannose-binding lectin	Morus nigra
1004791	3	Mannose binding lectin	M35	Morus nigra agglutinin-Mannose	Q8LGR3	Mannose-binding lectin	Morus nigra
1004792	3	Mannose binding lectin	M35	Morus nigra agglutinin-Mannose	Q8LGR3	Mannose-binding lectin	Morus nigra
1004586	3	High-mannose, Mana1-6Man	LECNPA 7	Narcissus pseudonarcissus Agglutinin	Q40423	Bulb-type lectin domain	Narcissus pseudonarcissus
1004587	3	High-mannose, Mana1-6Man	LECNPA 7	Narcissus pseudonarcissus Agglutinin	Q40423	Bulb-type lectin domain	Narcissus pseudonarcissus
1004588	3	High-mannose, Mana1-6Man	LECNPA 7	Narcissus pseudonarcissus Agglutinin	Q40423	Bulb-type lectin domain	Narcissus pseudonarcissus
1004590	3	High-mannose, Mana1-6Man	LECNPA 7	Narcissus pseudonarcissus Agglutinin	Q40423	Bulb-type lectin domain	Narcissus pseudonarcissus
1004591	3	High-mannose, Mana1-6Man	LECNPA 7	Narcissus pseudonarcissus Agglutinin	Q40423	Bulb-type lectin domain	Narcissus pseudonarcissus
1001930	3	High-mannose, Mana1-6Man	LECNPA 7	Narcissus psuedo-narcissus Lectin (NPA)	Q40423	Bulb-type lectin domain	Narcissus pseudonarcissus
1002910	3	N-acetylglucosamine	NT1	Nicotiana tabacum agglutinin	Q94EW1	Phloem protein 2-like	Nicotiana tabacum (common tobacco)
1002911	3	N-acetylglucosamine	NT1	Nicotiana tabacum agglutinin	Q94EW1	Phloem protein 2-like	Nicotiana tabacum (common tobacco)
1004432	3	N-acetylglucosamine	NT1	Nictaba	Q94EW1	Phloem protein 2-like	Nicotiana tabacum (Common tobacco)
1004433	3	N-acetylglucosamine	NT1	Nictaba	Q94EW1	Phloem protein 2-like	Nicotiana tabacum (Common tobacco)
1004950	3	N-acetylglucosamine	NT1	Nictaba	Q94EW1	Phloem protein 2-like	Nicotiana tabacum (Common tobacco)
1004951	3	N-acetylglucosamine	NT1	Nictaba	Q94EW1	Phloem protein 2-like	Nicotiana tabacum (Common tobacco)
1004683	3	Fuca1-6GlcNAc, a-D-Glc, a-D-Man	LECA	Pisum Sativum Agglutinin	P02867	Concanavalin A-like lectin	Pisum Sativum
1004684	3	Fuca1-6GlcNAc, a-D-Glc, a-D-Man	LECA	Pisum Sativum Agglutinin	P02867	Concanavalin A-like lectin	Pisum Sativum
1004685	3	Fuca1-6GlcNAc, a-D-Glc, a-D-Man	LECA	Pisum Sativum Agglutinin	P02867	Concanavalin A-like lectin	Pisum Sativum
1004686	3	Fuca1-6GlcNAc, a-D-Glc, a-D-Man	LECA	Pisum Sativum Agglutinin	P02867	Concanavalin A-like lectin	Pisum Sativum
1003215	3	Subterminal Mannose		Platypodium elegans legume lectin		NA	Platypodium elegans
1003216	3	Subterminal Mannose		Platypodium elegans legume lectin		NA	Platypodium elegans
1003217	3	Subterminal Mannose		Platypodium elegans legume lectin		NA	Platypodium elegans
1004637	3	Galactose binding lectin	psl1a	Polyporus Squamosus Lectin	Q75WT9	Ricin B lectin domain	Polyporus Squamosus
1004638	3	Galactose binding lectin	psl1a	Polyporus Squamosus Lectin	Q75WT9	Ricin B lectin domain	Polyporus Squamosus
1004787	3	Fucose Anywhere	lecA	Pseudomonas aeruginosa lectin /PA-I galactophilic lectin	Q05097	Galactose-binding domain-like	Pseudomonas aeruginosa
1004652	3	a-Linked terminal GalNAc		Psophocarpus Tetragonolobus Lectin I	Q9S8J5	NA	Psophocarpus tetragonolobus
1002350	3			Recombinant artin M- DE3		NA
1002348	3			Recombinant artin M- Rosetta		NA
1002996	3			Record removed. This whole-genome-shotgun sequence record was removed because it has been superceded by a new assembly of the genome.		NA	Gibberella zeae
1003705	3			Remusatia vivipara plant lectin (RVL)		NA
1003825	3			ribosome-inactivating protein		NA	Malus sp.
1003826	3			ribosome-inactivating protein		NA	Malus sp.
1003423	3	Mannose binding lectin	SALT	Salt stress-induced protein	A2WPN7	Mannose-binding lectin	Oryza sativa subsp. indica (Rice)
1003424	3	Mannose binding lectin	SALT	Salt stress-induced protein	A2WPN7	Mannose-binding lectin	Oryza sativa subsp. indica (Rice)
1003425	3	Mannose binding lectin	SALT	Salt stress-induced protein	A2WPN7	Mannose-binding lectin	Oryza sativa subsp. indica (Rice)
1003426	3	Mannose binding lectin	SALT	Salt stress-induced protein	A2WPN7	Mannose-binding lectin	Oryza sativa subsp. indica (Rice)
1004421	3	Siaa2-6Gal/GalNAc		Sambucus nigra Agglutinin		NA	Sambucus nigra
1004422	3	Siaa2-6Gal/GalNAc		Sambucus nigra Agglutinin		NA	Sambucus nigra
1004707	3			Sambucus nigra Agglutinin (SNA-II)		NA	elderberry bark
1004708	3			Sambucus nigra Agglutinin (SNA-II)		NA	elderberry bark
1004709	3			Sambucus nigra Agglutinin (SNA-II)		NA	elderberry bark
1004710	3			Sambucus nigra Agglutinin (SNA-II)		NA	elderberry bark
1004780	3			Sambucus nigra Agglutinin I		NA	Sambucus nigra
1004701	3	Siaa2-6Gal/GalNAc		Sambucus Nigra Lectin		NA	elderberry bark
1004702	3	Siaa2-6Gal/GalNAc		Sambucus Nigra Lectin		NA	elderberry bark
1004703	3	Siaa2-6Gal/GalNAc		Sambucus Nigra Lectin		NA	elderberry bark
1004704	3	Siaa2-6Gal/GalNAc		Sambucus Nigra Lectin		NA	elderberry bark
1004705	3	Siaa2-6Gal/GalNAc		Sambucus Nigra Lectin		NA	elderberry bark
1004706	3	Siaa2-6Gal/GalNAc		Sambucus Nigra Lectin		NA	elderberry bark
1002793	3			Sambucus Nigra Lectin SNA-I		NA	Sambucus nigra
1004864	3	Manb Anywhere		Sauromatum gutattum		NA	Araceae
1004865	3	Manb Anywhere		Sauromatum gutattum		NA	Araceae
1004866	3	Manb Anywhere		Sauromatum gutattum		NA	Araceae
1004718	3	Siaa2-6Gal/GalNAc		Trichosanthes japonica Agglutinin I		NA	Trichosanthes japonica
1004726	3	Mana1-3(Mana1-6)Man, bi- and tri-antennary complex-type N-glycan, GalNAc		Tulip Lectin	Q41622	Bulb-type lectin domain	Tulipa sp.
1004727	3	Mana1-3(Mana1-6)Man, bi- and tri-antennary complex-type N-glycan, GalNAc		Tulip Lectin	Q41622	Bulb-type lectin domain	Tulipa sp.
1004728	3	Mana1-3(Mana1-6)Man, bi- and tri-antennary complex-type N-glycan, GalNAc		Tulip Lectin	Q41622	Bulb-type lectin domain	Tulipa sp.
1004729	3	GlcNAcb1-4GlcNAc, Mixture of Man5–Man9	UDA1	Urtica dioica Agglutinin/Lectin/endochitinase 1	P11218	Chitin-binding, type 1	Urtica dioica
1004730	3	GlcNAcb1-4GlcNAc, Mixture of Man5–Man9	UDA1	Urtica dioica Agglutinin/Lectin/endochitinase 1	P11218	Chitin-binding, type 1	Urtica dioica
1004731	3	GlcNAcb1-4GlcNAc, Mixture of Man5–Man9	UDA1	Urtica dioica Agglutinin/Lectin/endochitinase 1	P11218	Chitin-binding, type 1	Urtica dioica
1004742	3	Glucose binding lectin		Vicia faba Agglutinin		NA	Vicia faba
1004745	3			Vicia graminea Agglutinin		NA	Vicia graminea
1000357	4	Galactose binding lectin		2-acetamido-2-deoxy-D-galactose-binding seed lectin 2 (CSII)	P29257	Concanavalin A-like lectin	Cytisus scoparius (Scotch broom) (Spartium scoparium)
1001084	4	Mannose binding lectin	LECASAL	ASA, Allium sativum agglutinin (ASAI and ASAII)	P83886	Bulb-type lectin domain	Allium sativum
1004446	4	Galb1-3GalNAc, GalNAc		Bauhinia Purpurea Lectin	P16030	Concanavalin A-like lectin	Bauhinia Purpurea
1004447	4	Galb1-3GalNAc, GalNAc		Bauhinia Purpurea Lectin	P16030	Concanavalin A-like lectin	Bauhinia Purpurea
1004448	4	Galb1-3GalNAc, GalNAc		Bauhinia Purpurea Lectin	P16030	Concanavalin A-like lectin	Bauhinia Purpurea
1003662	4		CCL1	Coprinopsis cinerea lectin 1	E3VW05	NA	Coprinopsis cinerea
1005040	4			CrataBL	U3KRG0	Kunitz inhibitor ST1-like	Crataeva tapia
1004551	4	Galactose binding lectin		Cytisus sscoparius Agglutinin	P29257	Concanavalin A-like lectin	Cytisus sscoparius
1004552	4	Galactose binding lectin		Cytisus sscoparius Agglutinin	P29257	Concanavalin A-like lectin	Cytisus sscoparius
1004481	4	(GlcNAcb1-4)n, Galb1-4GlcNAc		Datura stramonium Agglutinin		NA	Datura stramonium
1004781	4	(GlcNAcb1-4)n, Galb1-4GlcNAc		Datura stramonium agglutinin		NA	Datura stramonium
1004510	4	(GlcNAcb1-4)n, Galb1-4GlcNAc		Datura Stramonium Lectin		NA	Datura Stramonium
1004511	4	(GlcNAcb1-4)n, Galb1-4GlcNAc		Datura Stramonium Lectin		NA	Datura Stramonium
1004512	4	(GlcNAcb1-4)n, Galb1-4GlcNAc		Datura Stramonium Lectin		NA	Datura Stramonium
1004482	4	GalNAca1-3GalNAc, blood group A antigen		Dolichos biflorus Agglutinin/Seed lectin subunit I	P05045	Concanavalin A-like lectin	Dolichos biflorus
1004514	4	GalNAca1-3GalNAc, blood group A antigen		Dolichos biflorus Agglutinin/Seed lectin subunit I	P05045	Concanavalin A-like lectin	Dolichos Biflorus
1004515	4	GalNAca1-3GalNAc, blood group A antigen		Dolichos biflorus Agglutinin/Seed lectin subunit I	P05045	Concanavalin A-like lectin	Dolichos Biflorus
1004516	4	GalNAca1-3GalNAc, blood group A antigen		Dolichos biflorus Agglutinin/Seed lectin subunit I	P05045	Concanavalin A-like lectin	Dolichos Biflorus
1004507	4	Galb1-4GlcNAc		Erythrina crista-galli Lectin	P83410	Concanavalin A-like lectin	Erythrina crista-galli
1004508	4	Galb1-4GlcNAc		Erythrina crista-galli Lectin	P83410	Concanavalin A-like lectin	Erythrina crista-galli
1002243	4			Extracellular protein 6	B3VBK9	LysM domain	Passalora fulva (Tomato leaf mold) (Cladosporium fulvum)
1000706	4	Agalactosylated tri/tetra antennary glycans, GlcNAc	GS-II	Griffonia simplicifolia II /Insecticidal N-acetylglucosamine-specific lectin	Q41263	Concanavalin A-like lectin	Griffonia simplicifolia
1004841	4		lsla	Hemolytic lectin LSLa	Q7Z8V1	Aerolysin-like toxin, beta complex domain	Laetiporus sulphureus
1004854	4		lsla	Hemolytic lectin LSLa	Q7Z8V1	Aerolysin-like toxin, beta complex domain	Laetiporus sulphureus
1004593	4	Sialic acid-binding lectin	SBL1	Limax flavus Agglutinin/Sialic acid-binding lectin 1	O76333	Fibrinogen, alpha/beta/gamma chain, C-terminal globular domain	Limax flavus
1004581	4	GlcNAc trimers/tetramers	LTL	Lycopersicon Esculentum Lectin	G9M5T0	Chitin-binding, type 1	Lycopersicon esculentum
1004582	4	GlcNAc trimers/tetramers	LTL	Lycopersicon Esculentum Lectin	G9M5T0	Chitin-binding, type 1	Lycopersicon esculentum
1004583	4	GlcNAc trimers/tetramers	LTL	Lycopersicon Esculentum Lectin	G9M5T0	Chitin-binding, type 1	Lycopersicon esculentum
1004584	4	GlcNAc trimers/tetramers	LTL	Lycopersicon Esculentum Lectin	G9M5T0	Chitin-binding, type 1	Lycopersicon esculentum
1004606	4	Siaa2-3Galb1-3(Siaa2-6)GalNAc		Maackia amurensis Agglutinin	P93248	Concanavalin A-like lectin	Maackia amurensis
1004613	4	Siaa2-3Galb1-3(Siaa2-6)GalNAc		Maackia amurensis Agglutinin	P93248	Concanavalin A-like lectin	Maackia amurensis
1004614	4	Siaa2-3Galb1-3(Siaa2-6)GalNAc		Maackia amurensis Agglutinin	P93248	Concanavalin A-like lectin	Maackia amurensis
1004615	4	Siaa2-3Galb1-3(Siaa2-6)GalNAc		Maackia amurensis Agglutinin	P93248	Concanavalin A-like lectin	Maackia amurensis
1004616	4	Siaa2-3Galb1-3(Siaa2-6)GalNAc		Maackia amurensis Agglutinin	P93248	Concanavalin A-like lectin	Maackia amurensis
1004602	4	Siaa2-3Galb1-4GlcNAc		Maackia Amurensis Lectin I	P93248	Concanavalin A-like lectin	Maackia Amurensis
1004603	4	Siaa2-3Galb1-4GlcNAc		Maackia Amurensis Lectin I	P93248	Concanavalin A-like lectin	Maackia Amurensis
1000355	4		matK	Maturase K	Q9TKP0	Maturase MatK, N-terminal domain	Caragana arborescens (Siberian pea tree)
1004610	4	Bi-antennary complex-type N-glycan with outer Gal and bisecting GlcNAc	DLEC1	Phaseolus vulgaris Erythroagglutinin /Erythroagglutinating phytohemagglutinin	P05088	Concanavalin A-like lectin	Phaseolus vulgaris (Kidney Bean)
1004611	4	Bi-antennary complex-type N-glycan with outer Gal and bisecting GlcNAc	DLEC1	Phaseolus vulgaris Erythroagglutinin /Erythroagglutinating phytohemagglutinin	P05088	Concanavalin A-like lectin	Phaseolus vulgaris (Kidney Bean)
1004612	4	Bi-antennary complex-type N-glycan with outer Gal and bisecting GlcNAc	DLEC1	Phaseolus vulgaris Erythroagglutinin /Erythroagglutinating phytohemagglutinin	P05088	Concanavalin A-like lectin	Phaseolus vulgaris (Kidney Bean)
1004627	4	Bi-antennary complex-type N-glycan with outer Gal and bisecting GlcNAc	DLEC1	Phaseolus vulgaris Erythroagglutinin /Erythroagglutinating phytohemagglutinin	P05088	Concanavalin A-like lectin	Phaseolus vulgaris (Kidney Bean)
1004639	4	Tri/tetra-antennary complex-type N-glycan	DLEC2	Phaseolus vulgaris Leucoagglutinin/Leucoagglutinating phytohemagglutinin	P05087	Concanavalin A-like lectin	Phaseolus vulgaris
1004640	4	Tri/tetra-antennary complex-type N-glycan	DLEC2	Phaseolus vulgaris Leucoagglutinin/Leucoagglutinating phytohemagglutinin	P05087	Concanavalin A-like lectin	Phaseolus vulgaris
1004644	4	Tri/tetra-antennary complex-type N-glycan	DLEC2	Phaseolus vulgaris Leucoagglutinin/Leucoagglutinating phytohemagglutinin	P05087	Concanavalin A-like lectin	Phaseolus vulgaris
1004857	4		LACBIDRAFT_318163	Predicted protein	B0D650	Ricin B lectin domain	Laccaria bicolor
1004858	4		LACBIDRAFT_318163	Predicted protein	B0D650	Ricin B lectin domain	Laccaria bicolor
1004860	4		LACBIDRAFT_318163	Predicted protein	B0D650	Ricin B lectin domain	Laccaria bicolor
1004191	4	N,N'-diacetyllactosediamine (GalNAcβ1-4GlcNAc, LacdiNAc)		Ricin B-like lectin	B2ZRS9	Ricin B lectin domain	Clitocybe nebularis (Clouded agaric) (Lepista nebularis)
1004194	4	N,N'-diacetyllactosediamine (GalNAcβ1-4GlcNAc, LacdiNAc)		Ricin B-like lectin	B2ZRS9	Ricin B lectin domain	Clitocybe nebularis (Clouded agaric) (Lepista nebularis)
1004195	4	N,N'-diacetyllactosediamine (GalNAcβ1-4GlcNAc, LacdiNAc)		Ricin B-like lectin	B2ZRS9	Ricin B lectin domain	Clitocybe nebularis (Clouded agaric) (Lepista nebularis)
1004197	4	N,N'-diacetyllactosediamine (GalNAcβ1-4GlcNAc, LacdiNAc)		Ricin B-like lectin	B2ZRS9	Ricin B lectin domain	Clitocybe nebularis (Clouded agaric) (Lepista nebularis)
1004200	4	N,N'-diacetyllactosediamine (GalNAcβ1-4GlcNAc, LacdiNAc)		Ricin B-like lectin	B2ZRS9	Ricin B lectin domain	Clitocybe nebularis (Clouded agaric) (Lepista nebularis)
1004201	4	N,N'-diacetyllactosediamine (GalNAcβ1-4GlcNAc, LacdiNAc)		Ricin B-like lectin	B2ZRS9	Ricin B lectin domain	Clitocybe nebularis (Clouded agaric) (Lepista nebularis)
1004203	4	N,N'-diacetyllactosediamine (GalNAcβ1-4GlcNAc, LacdiNAc)		Ricin B-like lectin	B2ZRS9	Ricin B lectin domain	Clitocybe nebularis (Clouded agaric) (Lepista nebularis)
1004229	4	N,N'-diacetyllactosediamine (GalNAcβ1-4GlcNAc, LacdiNAc)		Ricin B-like lectin	B2ZRS9	Ricin B lectin domain	Clitocybe nebularis (Clouded agaric) (Lepista nebularis)
1004231	4	N,N'-diacetyllactosediamine (GalNAcβ1-4GlcNAc, LacdiNAc)		Ricin B-like lectin	B2ZRS9	Ricin B lectin domain	Clitocybe nebularis (Clouded agaric) (Lepista nebularis)
1004233	4	N,N'-diacetyllactosediamine (GalNAcβ1-4GlcNAc, LacdiNAc)		Ricin B-like lectin	B2ZRS9	Ricin B lectin domain	Clitocybe nebularis (Clouded agaric) (Lepista nebularis)
1004234	4	N,N'-diacetyllactosediamine (GalNAcβ1-4GlcNAc, LacdiNAc)		Ricin B-like lectin	B2ZRS9	Ricin B lectin domain	Clitocybe nebularis (Clouded agaric) (Lepista nebularis)
1004218	4			Ricin B-like lectin	F6KMV4	Ricin B lectin domain	Macrolepiota procera
1004220	4			Ricin B-like lectin	F6KMV4	Ricin B lectin domain	Macrolepiota procera
1005377	4			Ricin B-like lectin	F6KMV4	Ricin B lectin domain	Macrolepiota procera
1005379	4			Ricin B-like lectin	F6KMV4	Ricin B lectin domain	Macrolepiota procera
1005380	4			Ricin B-like lectin	F6KMV4	Ricin B lectin domain	Macrolepiota procera
1003769	4			Ricin B-like lectin OR MpL-1 (Macrolepiota procera lectin – isolectin 1)	F6KMV4	Ricin B lectin domain	Macrolepiota procera (Parasol mushroom)
1003770	4			Ricin B-like lectin OR MpL-2 (Macrolepiota procera lectin – isolectin 2)	F6KMV5	Ricin B lectin domain	Macrolepiota procera (Parasol mushroom)
1004658	4	Galb1-4GlcNAc		Ricinus communis Agglutinin	P06750	Ribosome-inactivating protein	Ricinus communis
1004659	4	Galb1-4GlcNAc		Ricinus communis Agglutinin	P06750	Ribosome-inactivating protein	Ricinus communis
1004660	4	Galb1-4GlcNAc		Ricinus communis Agglutinin	P06750	Ribosome-inactivating protein	Ricinus communis
1004663	4	Galb1-4GlcNAc		Ricinus Communis Agglutinin I	P06750	Ribosome-inactivating protein	Ricinus communis/Casto Bean
1004665	4	Galb1-4GlcNAc		Ricinus Communis Agglutinin I	P06750	Ribosome-inactivating protein	Ricinus communis/Casto Bean
1004668	4	Galb1-4GlcNAc		Ricinus Communis Agglutinin I	P06750	Ribosome-inactivating protein	Ricinus communis/Casto Bean
1004672	4			Robinia pseudoacacia Agglutinin		NA	Robinia pseudoacacia
1004673	4			Robinia pseudoacacia Agglutinin		NA	Robinia pseudoacacia
1004712	4	GlcNAc oligomers, oligosaccharide containing GlcNAc and LacNAc		Solanum Tuberosum Lectin /Chitin-binding lectin 1	Q9S8M0	Chitin-binding, type 1	Solanum Tuberosum
1004713	4	GlcNAc oligomers, oligosaccharide containing GlcNAc and LacNAc		Solanum Tuberosum Lectin /Chitin-binding lectin 1	Q9S8M0	Chitin-binding, type 1	Solanum Tuberosum
1004714	4	GlcNAc oligomers, oligosaccharide containing GlcNAc and LacNAc		Solanum Tuberosum Lectin /Chitin-binding lectin 1	Q9S8M0	Chitin-binding, type 1	Solanum Tuberosum
1000724	4			Sophora Japonica Agglutinin	L0H879	Concanavalin A-like lectin
1004696	4			Sophora Japonica Agglutinin	L0H879	Concanavalin A-like lectin	Sophora Japonica
1004697	4			Sophora Japonica Agglutinin		NA	Sophora Japonica
1004688	4	a- or b-linked terminal GalNAc, GalNAca1-3Gal	LE1	Soybean Agglutinin	P05046	Concanavalin A-like lectin	Glycine max
1004689	4	a- or b-linked terminal GalNAc, GalNAca1-3Gal	LE1	Soybean Agglutinin	P05046	Concanavalin A-like lectin	Glycine max
1004690	4	a- or b-linked terminal GalNAc, GalNAca1-3Gal	LE1	Soybean Agglutinin	P05046	Concanavalin A-like lectin	Glycine max
1004691	4	a- or b-linked terminal GalNAc, GalNAca1-3Gal	LE1	Soybean Agglutinin	P05046	Concanavalin A-like lectin	Glycine max
1004693	4	a- or b-linked terminal GalNAc, GalNAca1-3Gal	LE1	Soybean Agglutinin	P05046	Concanavalin A-like lectin	Glycine max
1004694	4	a- or b-linked terminal GalNAc, GalNAca1-3Gal	LE1	Soybean Agglutinin	P05046	Concanavalin A-like lectin	Glycine max
1004732	4	GlcNAcb1-4GlcNAc, Mixture of Man5–Man9	UDA1	Urtica dioica Agglutinin/Lectin/endochitinase 1	P11218	Chitin-binding, type 1	Urtica dioica
1004748	4	a-Linked terminal GalNAc, GalNAca1-3Gal		Vicia Villosa Lectin/Lectin B4	P56625	Concanavalin A-like lectin	Vicia Villosa
1004749	4	a-Linked terminal GalNAc, GalNAca1-3Gal		Vicia Villosa Lectin/Lectin B4	P56625	Concanavalin A-like lectin	Vicia Villosa
1004750	4	a-Linked terminal GalNAc, GalNAca1-3Gal		Vicia Villosa Lectin/Lectin B4	P56625	Concanavalin A-like lectin	Vicia Villosa
1004752	4	a-Linked terminal GalNAc, GalNAca1-3Gal		Vicia Villosa Lectin/Lectin B4	P56625	Concanavalin A-like lectin	Vicia villosa
1004753	4	a-Linked terminal GalNAc, GalNAca1-3Gal		Vicia Villosa Lectin/Lectin B4	P56625	Concanavalin A-like lectin	Vicia villosa
1004762	4	Chitin oligomers, Sia		Wheat Germ Agglutinin/Agglutinin isolectin 1	P10968	Chitin-binding, type 1	Triticum vulgare
1004763	4	Chitin oligomers, Sia		Wheat Germ Agglutinin/Agglutinin isolectin 1	P10968	Chitin-binding, type 1	Triticum vulgare
1004758	4	GalNAcb1-4GlcNAc, Galb1-3(-6)GalNAc		Wisteria floribunda Agglutinin		NA	Wisteria floribunda
1004755	4	GalNAcb1-4GlcNAc, Galb1-3(-6)GalNAc		Wisteria Floribunda Lectin		NA	Wisteria Floribunda
1004756	4	GalNAcb1-4GlcNAc, Galb1-3(-6)GalNAc		Wisteria Floribunda Lectin		NA	Wisteria Floribunda
1004757	4	GalNAcb1-4GlcNAc, Galb1-3(-6)GalNAc		Wisteria Floribunda Lectin		NA	Wisteria Floribunda
1003871	4					NA
1003872	4					NA
1003873	4					NA
