# Supplementary material for: Community-Based Network Study of Protein-Carbohydrate Interactions in Plant Lectins Using Glycan Array Data
Source: PLoS One. 2014 Apr 22;9(4):e95480. doi: 10.1371/journal.pone.0095480 (PMC3995809; doi:10.1371/journal.pone.0095480)
Supplement: Table S2 — The list of meaningful glycan-specific groups and their P-values detected by Mod-CSA and greedy algorithm (GLAY) at RFU ≥10000 and RFU ≥20000. (XLS) [file pone.0095480.s002.xls]

## Sheet: RFU>=10000
Statistically significant glycan specific groups as detected by Mod-CSA at RFU>= 10,000				Statistically significant glycan specific groups as detected by greedy algorithm at RFU>= 10,000
Cluster	No. of protein members	Reported Specificity	P-value	Cluster	No. of protein members	Reported Specificity	P-value
1	128	Chitin oligomers, Sia	0.0472471	1	168	a-Linked terminal GalNAc	0.0138459
		Fuca1-2Galb1 -> or GalNAcb1 -> groups at their nonreducing terminals	0.0252303			Chitin oligomers, Sia	0.00815398
		Fuca1-2Galb1-3GalNAcb1-4(Neu5Aca2-3)Galb1-4Glcb OR Galb1-3GalNAcb1-4(Neu5Aca2-3)Galb1-4Glcb	0.0252303			Fuca1-2Galb1-4GlcNAc	2.37829e-05
		Fuca1-2Galb1-4GlcNAc	1.07269e-06			Fuca1-6GlcNAc, Fuca1-3(Galb1-4)GlcNAc	0.00120464
		Fuca1-6GlcNAc (core fucose)	0.0252303			Fucose binding lectin	0.00120464
		Fuca1-6GlcNAc, Fuca1-3(Galb1-4)GlcNAc	0.000172454			Galactose- and N-acetylgalactosamine-binding	0.00837634
		Fucose binding lectin	0.00302784			Galb1-3GalNAc	0.00251492
		Galactose- and N-acetylgalactosamine-binding	0.00211013			Mannose binding lectin	0.00844885
		Galb1-3GalNAc	0.043426	2	164	(GlcNAcb1-4)n, Galb1-4GlcNAc	0.027999
		Mannose binding lectin	0.000723945			Fuca1-6GlcNAc, a-D-Glc, a-D-Man	0.00133144
		terminal N-acetylgalactosamine (GalNAc)	0.0252303			Galb1-3GalNAc	0.00435634
2	51	N,N'-diacetyllactosediamine (GalNAcβ1-4GlcNAc, LacdiNAc)	2.19696e-09			Galb1-4GlcNAc	0.0156056
		a- or b-linked terminal GalNAc, GalNAca1-3Gal	0.0215819			High-mannose, Mana1-6(Mana1-3)Man	0.00673349
		a-Linked terminal GalNAc	0.0335326			Siaa2-6Gal/GalNAc	0.029551
		a-Linked terminal GalNAc, GalNAca1-3Gal	0.00010036	3	101	a-Linked terminal GalNAc, GalNAca1-3Gal	0.00294229
		Galb1-3GalNAc, GalNAc	0.000899156			Chitin oligomers, Sia	0.000412168
		GalNAca1-3GalNAc, blood group A antigen	0.00547087			Galb1->3GalNAc-a-	0.00558174
		Galα(1,3)Gal	0.00547087			GalNAca1-3GalNAc, blood group A antigen	0.0380647
3	101	Agalactosylated tri/tetra antennary glycans, GlcNAc	0.000631753			GlcNAc oligomers, oligosaccharide containing GlcNAc and LacNAc	0.010844
		Chitin oligomers, Sia	7.91661e-07			Mannose binding lectin	0.0090817
		Galb1->3GalNAc-a-	0.000686576			N,N'-diacetyllactosediamine (GalNAcβ1-4GlcNAc, LacdiNAc)	1.50805e-06
		Galb1-3GalNAc	0.0121651			Siaa2-3Galb1-	0.00280055
		GlcNAc oligomers, oligosaccharide containing GlcNAc and LacNAc	0.010844			Siaa2-3Galb1-3(Siaa2-6)GalNAc	0.000631753
		GlcNAc trimers/tetramers	0.010844	4	2	NA	NA
		Mannose binding lectin	0.0090817
		Siaa2-3Galb1-	0.00280055
		Siaa2-3Galb1-3(Siaa2-6)GalNAc	0.000631753
4	139	(GlcNAcb1-4)n, Galb1-4GlcNAc	0.0132311
		Bi-antennary complex-type N-glycan with outer Gal and bisecting GlcNAc	0.0350379
		Fuca1-6GlcNAc, a-D-Glc, a-D-Man	0.000288871
		Galb1-3GalNAc, GalNAc	0.0144208
		High-mannose, Mana1-3Man	0.038392
		High-mannose, Mana1-6(Mana1-3)Man	0.00207427
		High-mannose, Mana1-6Man	0.0350379
		Mana1-3(Mana1-6)Man, bi- and tri-antennary complex-type N-glycan, GalNAc	0.0323708
		Manb Anywhere	0.0323708
		Mannose binding lectin	0.00750607
		Tri/tetra-antennary complex-type N-glycan	0.0323708
5	15	Siaa2-6Gal/GalNAc	4.5377e-07
		Galactose binding lectin	0.00238212
		Galb1-4GlcNAc	0.0465628

## Sheet: RFU>=20000
Statistically significant glycan specific groups as detected by Mod-CSA at RFU>= 20,000				Statistically significant glycan specific groups as detected by greedy algorithm at RFU>= 20,000
Cluster	No. of protein members	Reported Specificity	P-value	Cluster	No. of protein members	Reported Specificity	P-value
1	44	(GlcNAcb1-4)n, Galb1-4GlcNAc	0.00899923	1	44	(GlcNAcb1-4)n, Galb1-4GlcNAc	0.00899923
		Bi-antennary complex-type N-glycan with outer Gal and bisecting GlcNAc	0.00148778			Bi-antennary complex-type N-glycan with outer Gal and bisecting GlcNAc	0.00148778
		Fuca1-6GlcNAc, a-D-Glc, a-D-Man	0.00164458			Fuca1-6GlcNAc, a-D-Glc, a-D-Man	0.00164458
		Galb1-4GlcNAc	1.91056e-05			Galb1-4GlcNAc	1.91056e-05
		GalNAcb1-4GlcNAc, Galb1-3(-6)GalNAc	0.0195225			GalNAcb1-4GlcNAc, Galb1-3(-6)GalNAc	0.0195225
		Tri/tetra-antennary complex-type N-glycan	0.00259144			Tri/tetra-antennary complex-type N-glycan	0.00259144
2	99	a-Linked terminal GalNAc	0.032852	2	99	a-Linked terminal GalNAc	0.032852
		Fuca1-2Galb1-3GalNAcb1-4(Neu5Aca2-3)Galb1-4Glcb OR Galb1-3GalNAcb1-4(Neu5Aca2-3)Galb1-4Glcb	0.0306905			Fuca1-2Galb1-3GalNAcb1-4(Neu5Aca2-3)Galb1-4Glcb OR Galb1-3GalNAcb1-4(Neu5Aca2-3)Galb1-4Glcb	0.0306905
		Fuca1-2Galb1-4GlcNAc	5.45567e-05			Fuca1-2Galb1-4GlcNAc	5.45567e-05
		Fuca1-6GlcNAc, Fuca1-3(Galb1-4)GlcNAc	0.000883175			Fuca1-6GlcNAc, Fuca1-3(Galb1-4)GlcNAc	0.000883175
		Fucose binding lectin	0.000266673			Fucose binding lectin	0.000266673
		Galactose- and N-acetylgalactosamine-binding	0.0094736			Galactose- and N-acetylgalactosamine-binding	0.0094736
		Galb1-3GalNAc	0.0209907			Galb1-3GalNAc	0.0209907
		terminal N-acetylgalactosamine (GalNAc)	0.0306905			terminal N-acetylgalactosamine (GalNAc)	0.0306905
3	16	GlcNAc oligomers, oligosaccharide containing GlcNAc and LacNAc	0.0133643	3	16	GlcNAc oligomers, oligosaccharide containing GlcNAc and LacNAc	0.0133643
		GlcNAc trimers/tetramers	0.000419978			GlcNAc trimers/tetramers	0.000419978
		Siaa2-3Galb1-	0.000419978			Siaa2-3Galb1-	0.000419978
		Siaa2-3Galb1-3(Siaa2-6)GalNAc	0.000109575			Siaa2-3Galb1-3(Siaa2-6)GalNAc	0.000109575
4	1	NA	NA	4	1	NA	NA
5	15	Galb1-3GalNAc, GalNAc	7.65066e-05	5	15	Galb1-3GalNAc, GalNAc	7.65066e-05
		Galα(1,3)Gal	0.0477707			Galα(1,3)Gal	0.0477707
6	70	a-Linked Gal	0.0491443	6	70	a-Linked Gal	0.0491443
		High-mannose, Mana1-6(Mana1-3)Man	8.92854e-07			High-mannose, Mana1-6(Mana1-3)Man	8.92854e-07
		High-mannose, Mana1-6Man	0.0336137			High-mannose, Mana1-6Man	0.0336137
		Manb Anywhere	0.0491443			Manb Anywhere	0.0491443
		Mannose binding lectin	0.00219479			Mannose binding lectin	0.00219479
		Siaa2-6Gal/GalNAc	0.0239417			Siaa2-6Gal/GalNAc	0.0239417
		Subterminal Mannose	0.0491443			Subterminal Mannose	0.0491443
7	69	Chitin oligomers, Sia	7.46024e-08	7	69	Chitin oligomers, Sia	7.46024e-08
		a- or b-linked terminal GalNAc, GalNAca1-3Gal	0.032305			a- or b-linked terminal GalNAc, GalNAca1-3Gal	0.032305
		a-Linked terminal GalNAc, GalNAca1-3Gal	0.0085973			a-Linked terminal GalNAc, GalNAca1-3Gal	0.0085973
		Galb1->3GalNAc-a-	9.44846e-05			Galb1->3GalNAc-a-	9.44846e-05
		Mannose binding lectin	0.0210345			Mannose binding lectin	0.0210345
		N,N'-diacetyllactosediamine (GalNAcβ1-4GlcNAc, LacdiNAc)	1.93264e-05			N,N'-diacetyllactosediamine (GalNAcβ1-4GlcNAc, LacdiNAc)	1.93264e-05
		N-acetylglucosamine	0.032305			N-acetylglucosamine	0.032305
