# Supplementary material for: Community-Based Network Study of Protein-Carbohydrate Interactions in Plant Lectins Using Glycan Array Data
Source: PLoS One. 2014 Apr 22;9(4):e95480. doi: 10.1371/journal.pone.0095480 (PMC3995809; doi:10.1371/journal.pone.0095480)
Supplement: Table S5 — List of unique galactose and fucose sugars that interact with unannotated 6RG, Tap1, and Mubin at RFU ≥5000 in the lectin-glycan network. (XLS) [file pone.0095480.s005.xls]

## Sheet: Galactose specific-6RG and Tap1
Glycan No.	Glycan Name	Average w/o Max and Min
127	Galb1-3(Neu5Aca2-6)GalNAca-Sp8	46801.1
111	Galα1-4Galβ1-4Glcβ–Sp0	44820
149	Galβ1-4GlcNAcβ1-3Galβ1-4Glcβ–Sp8	43151
132	Galβ1-3GlcNAcβ1-3Galβ1-4Glcβ–Sp10	42640.7
62	Fucα1-2Galβ1-3GlcNAcβ1-3Galβ1-4Glcβ–Sp8	41844.1
1	AGP	38731.8
240	Neu5Acα2-3Galβ1-4Glcβ–Sp8	38108.6
26	[3OSO3][6OSO3]Galβ1-4[6OSO3]GlcNAcβ-Sp0	37227
61	Fucα1-2Galβ1-3GlcNAcβ1-3Galβ1-4Glcβ–Sp10	37114.3
131	Galb1-3GalNAca-Sp8	35176.1
85	GlcNAcb1-3Galb1-3GalNAca-Sp8	35000.7
56	Fucα1-2Galβ1-3GalNAcβ1-3Galα1-4Galβ1-4Glcβ-Sp9	34754.5
312	Neu5Aca2-3Galb1-3GalNAca-Sp14	32079.3
278	Galb1-3GalNAca-Sp14	31349.3
58	Fuca1-2Galb1-3GalNAca-Sp8	31120.6
6	Transferrin	29664.1
39	[4OSO3][6OSO3]Galβ1-4GlcNAcβ-Sp0	27974.9
169	GlcNAcb1-3GalNAca-Sp8	27974.7
3	AGP-βl	27240.1
150	Galb1-4GlcNAcb1-3GalNAca-Sp8	27067.4
124	Galβ1-3(Neu5Acα2-6)GlcNAcβ1-4Galβ1-4Glcβ-Sp10	24304.1
387	Galb1-3GlcNAcb1-3GalNAca-Sp14	24206.1
233	Neu5Aca2-3Galb1-3(Neu5Aca2-6)GalNAca-Sp8	23239.7
27	[3OSO3][6OSO3]Galβ1-4GlcNAcβ-Sp0	22213.6
126	Galb1-3(GlcNAcb1-6)GalNAc-Sp14	20835.2
395	Neu5Aca2-3Galb1-3GlcNAcb1-3GalNAca-Sp14	18654.3
232	Neu5Aca2-3Galb1-3[6OSO3]GalNAca-Sp8	17540.5
35	[3OSO3]Galβ1-4[6OSO3]GlcNAcβ-Sp8	17423.4
377	Galb1-3GalNAca1-3(Fuca1-2)Galb1-4GlcNAc-Sp0	17322.2
128	Galb1-3(Neu5Aca2-6)GalNAca-Sp14	16743.8
131	Galb1-3GalNAca-Sp8	15736.6
180	Glcβ1-4Glcβ-Sp8	15723.1
29	[3OSO3]Galβ1-4(6OSO3)Glcβ–Sp0	14678.1
355	KDNa2-3Galb1-3GalNAca-Sp14	13815.2
59	Fuca1-2Galb1-3GalNAca-Sp14	13813
91	GalNAcb1-3GalNAca-Sp8	13445.1
166	GlcNAcb1-2Galb1-3GalNAca-Sp8	12775.1
158	Galb1-3(Galb1-4GlcNAcb1-6)GalNAca-Sp8	12320.8
30	[3OSO3]Galβ1-4(6OSO3)Glcβ–Sp8	11983
214	Neu5Aca2-3Galb1-3GalNAca-Sp8	11691.1
4	Ceruloplasmine	11585.6
45	[6OSO3]Galβ1-4[6OSO3]Glcβ-Sp8	11224.6
311	Neu5Aca2-3Galb1-3(Neu5Aca2-6)GalNAca-Sp14	10896.9
170	GlcNAcb1-3GalNAca-Sp14	10864
2	AGP-A	10018.4
299	GlcAb1-3GlcNAcb-Sp8	9575.51
267	[3OSO3]Galβ1-4[Fucα1-3][6OSO3]GlcNAc-Sp8	9318.67
310	Neu5Aca2-3Galb1-3(Neu5Aca2-3Galb1-4GlcNAcb1-6)GalNAca-Sp14	9024.4
41	6-H2PO3Manα–Sp8	8568.34
5	Fibrinogen	8425.36
339	GlcNAca1-4Galb1-3GalNAc-Sp14	8136.24
376	Galb1-3GalNAca1-3(Fuca1-2)Galb1-4Glc-Sp0	8127.65
38	[3OSO3]Galβ–Sp8	7880.77
373	Neu5Aca2-6Galb1-4GlcNAcb1-3GalNAc-Sp14	7655.64
47	[6OSO3]GlcNAcβ–Sp8	7619.72
23	β-GlcN(Gc)-Sp8	7597.6
44	[6OSO3]Galβ1-4GlcNAcβ–Sp8	7386.91
265	[3OSO3]Galβ1-4(Fucα1-3)(6OSO3)Glc-Sp0	7294.64
228	Neu5Acα2-3Galβ1-4(Fucα1-3)(6OSO3) GlcNAcβ –Sp8	6997.28
46	NeuAcα2-3[6OSO3]Galβ1-4GlcNAcβ–Sp8	6950.64
220	Neu5Acα2-3Galβ1-3[6OSO3]GalNAcα-Sp8	6939.09
227	Neu5Acα2-3Galβ1-4[6OSO3]GlcNAcβ-Sp8	6816.47
43	[6OSO3]Galβ1-4Glcβ–Sp8	6478.43
9	α-D-Man–Sp8	6253.15
42	[6OSO3]Galβ1-4Glcβ–Sp0	6051.81
37	[3OSO3]Galβ1-4GlcNAcβ-Sp8	6015.55
277	Galb1-3(Neu5Aca2-3Galb1-4GlcNAcb1-6)GalNAca-Sp14	5890.25
32	[3OSO3]Galβ1-3GalNAcα–Sp8	5571.74
140	Galβ1-4[6OSO3]Glcβ–Sp8	5486.08
181	Glcβ1-6Glcβ-Sp8	5464.17
33	[3OSO3]Galβ1-3GlcNAcβ–Sp8	5457.44
271	Fucα1-2[6OSO3]Galβ1-4[6OSO3]Glc-Sp0	5290.65
185	GlcAβ1-3Galβ-Sp8	5266.93
40	[4OSO3]Galβ1-4GlcNAcβ-Sp8	5222.29
100	Galα1-3(Galα1-4)Galβ1-4GlcNAcβ-Sp8	5220.48
104	Gala1-3GalNAca-Sp8	5149.59

## Sheet: Fucose-specific-Tap1-Mubin1
Chart #	Masterlist Name	RFU
206	Neu5Aca2-3(6-O-Su)Galb1-4(Fuca1-3)GlcNAcb–Sp8	47265
45	NeuAca2-3[6OSO3]Galb1-4GlcNAcb–Sp8	45932.2
229	Neu5Aca2-3Galb1-4(Fuca1-3)GlcNAcb–Sp8	43623.2
30	[3OSO3]Galb1-3(Fuca1-4)GlcNAcb–Sp8	38973.2
370	Gala1-3(Fuca1-2)Galb1-3GlcNAcb1-2Mana1-3[Gala1-3(Fuca1-2)Galb1-3GlcNAcb1-2Mana1-6]Manb1-4GlcNAcb1-4GlcNAcb-Sp20	38270.6
326	NeuAca2-3Galb1-3(Fuca1-4)GlcNAcb1-3Galb1-3(Fuca1-4)GlcNAcb-Sp0	37026.5
266	[3OSO3]Galb1-4[Fuca1-3]GlcNAc-Sp0	35973.9
216	NeuAca2-3Galb1-3(Fuca1-4)GlcNAcb1-3Galb1-4(Fuca1-3)GlcNAcb Sp0	35663
61	Fuca1-2Galb1-3GlcNAcb1-3Galb1-4Glcb–Sp8	35326.2
231	Neu5Aca2-3Galb1-4(Fuca1-3)GlcNAcb1-3Galb1-4GlcNAcb-Sp8	34145.2
56	Fuca1-2Galb1-3(Fuca1-4)GlcNAcb–Sp8	34139.3
269	Fuca1-2[6OSO3]Galb1-4[6OSO3]Glc-Sp0	33249.7
227	Neu5Aca2-3Galb1-4(Fuca1-3)GlcNAcb1-3Galb1-4(Fuca1-3)GlcNAcb1-3Galb1-4(Fuca1-3)GlcNAcb–Sp0	32866.3
93	Gala1-3(Fuca1-2)Galb1-3GlcNAcb-Sp0	32699.1
364	Fuca1-2Galb1-3GlcNAcb1-3[Galb1-4(Fuca1-3)GlcNAcb1-6]Galb1-4Glc-Sp21	32217.9
280	Galb1-4(Fuca1-3)GlcNAcb1-3Galb1-3(Fuca1-4)GlcNAcb-Sp0	30854.1
278	Galb1-4[Fuca1-3][6OSO3]GlcNAc-Sp0	30696.1
369	GalNAca1-3(Fuca1-2)Galb1-3GlcNAcb1-2Mana1-3[GalNAca1-3(Fuca1-2)Galb1-3GlcNAcb1-2Mana1-6]Manb1-4GlcNAcb1-4GlcNAcb-Sp20	29365
63	Fuca1-2Galb1-3GlcNAcb–Sp8	29255.2
136	Galb1-4(Fuca1-3)GlcNAcb1-4Galb1-4(Fuca1-3)GlcNAcb1-4Galb1-4(Fuca1-3)GlcNAcb–Sp0	28882.1
264	[3OSO3]Galb1-4(Fuca1-3)Glc-Sp0	27917.3
60	Fuca1-2Galb1-3GlcNAcb1-3Galb1-4Glcb–Sp10	27778.3
117	Galb1-3(Fuca1-4)GlcNAcb–Sp8	27700.4
115	Galb1-3(Fuca1-4)GlcNAc–Sp0	26337.2
271	Fuca1-2-Galb1-4[6OSO3]Glc-Sp0	26198.7
116	Galb1-3(Fuca1-4)GlcNAc–Sp8	24989.5
67	Fuca1-2Galb1-4(Fuca1-3)GlcNAcb–Sp8	24927.4
65	Fuca1-2Galb1-4(Fuca1-3)GlcNAcb1-3Galb1-4(Fuca1-3)GlcNAcb1-3Galb1-4(Fuca1-3)GlcNAcb-Sp0	24500.5
135	Galb1-4(Fuca1-3)GlcNAcb1-4Galb1-4(Fuca1-3)GlcNAcb-Sp0	24252.1
10	a-L-Fuc–Sp8	22602
66	Fuca1-2Galb1-4(Fuca1-3)GlcNAcb–Sp0	21232.6
113	Galb1-3(Fuca1-4)GlcNAcb1-3Galb1-4(Fuca1-3)GlcNAcb-Sp0	19181.7
55	Fuca1-2Galb1-3GalNAcb1-3Gala1-4Galb1-4Glcb-Sp9	17252.8
268	Fuca1-2Galb1-4[6OSO3]GlcNAc-Sp8	17014.1
114	Galb1-3(Fuca1-4)GlcNAcb1-3Galb1-4GlcNAcb-Sp0	13634.3
374	Fuca1-3[NeuAca2-3Galb1-4]GlcNAcb1-3GalNAc-Sp14	13185.8
320	Fuca1-2Galb1-3GalNAca-Sp14	11773.5
352	KDNa2-3Galb1-4(Fuca1-3)GlcNAc-Sp0	10705.2
215	Neu5Aca2-3Galb1-3(Fuca1-4)GlcNAcb–Sp8	10677.4
356	Fuca1-2Galb1-3GlcNAcb1-2Mana1-3(Fuca1-2Galb1-3GlcNAcb1-2Mana1-6)Manb1-4GlcNAcb1-4GlcNAcb-Sp20	10335.9
270	Fuca1-2-(6OSO3)-Galb1-4Glc-Sp0	9952.63
11	a-L-Fuc–Sp9	9853.03
226	Neu5Aca2-3Galb1-4(Fuca1-3)(6OSO3)GlcNAcb–Sp8	8953.73
279	Galb1-4[Fuca1-3][6OSO3]Glc-Sp0	8871.86
371	Fuca1-2Galb1-3(Fuca1-4)GlcNAcb1-2Mana1-3[Fuca1-2Galb1-3(Fuca1-4)GlcNAcb1-2Mana1-6]Manb1-4GlcNAcb1-4GlcNAcb-Sp19	8646.36
265	[3OSO3]Galb1-4[Fuca1-3][6OSO3]GlcNAc-Sp8	8475.46
64	Fuca1-2Galb1-4(Fuca1-3)GlcNAcb1-3Galb1-4(Fuca1-3)GlcNAcb-Sp0	8180.77
228	Neu5Aca2-3Galb1-4(Fuca1-3)GlcNAcb–Sp0	7646.49
291	Galb1-3(Neu5Aca2-3Galb1-4(Fuca1-3)GlcNAcb1-6)GalNAc–Sp14	7509.03
33	[3OSO3]Galb1-4(Fuca1-3)GlcNAcb–Sp8	6811.86
89	GalNAcb1-4(Fuca1-3)GlcNAcb-Sp0	6655.57
263	[3OSO3]Galb1-4(Fuca1-3)(6OSO3)Glc-Sp0	6357.36
357	Fuca1-2Galb1-4GlcNAcb1-2Mana1-3(Fuca1-2Galb1-4GlcNAcb1-2Mana1-6)Manb1-4GlcNAcb1-4GlcNAcb-Sp20	6265.43
230	Neu5Aca2-3Galb1-4(Fuca1-3)GlcNAcb1-3Galb-Sp8	5942.92
332	(Neu5Aca2-3-Galb1-3)(((Neu5Aca2-3-Galb1-4(Fuca1-3))GlcNAcb1-6)GalNAc–Sp14	5912.58
272	Galb1-3(Fuca1-4)GlcNAcb1-3Galb1-3(Fuca1-4)GlcNAcb-Sp0	5823.82
143	Galb1-4GlcNAcb1-3Galb1-4(Fuca1-3)GlcNAcb1-3Galb1-4(Fuca1-3)GlcNAcb-Sp0	5723.73
255	Neu5Gca2-3Galb1-3(Fuca1-4)GlcNAcb-Sp0	5606.6
77	GalNAca1-3(Fuca1-2)Galb1-3GlcNAcb-Sp0	5471.65
62	Fuca1-2Galb1-3GlcNAcb–Sp0	5454.49
134	Galb1-4(Fuca1-3)GlcNAcb–Sp8	5438.37
257	Neu5Gca2-3Galb1-4(Fuca1-3)GlcNAcb-Sp0	5260.33
